# Supplementary material for: Incorporating phylogenetic information for the definition of floristic districts in hyperdiverse Amazon forests: Implications for conservation
Source: Ecol Evol. 2017 Oct 16;7(22):9639–50. doi: 10.1002/ece3.3481 (PMC5696432; doi:10.1002/ece3.3481)
Supplement: Supplementary file 1 [file ECE3-7-9639-s001.xlsx]

## Sheet: Sheet1
	AP	CCL	NP	AP	CCL	NP	IV$maxcls	IV$indcls	IV$pval
Abarema_adenophora	0	0.666667	0	0	1	0	2	0.666667	0.0009
Abarema_jupunba	0.333333	0	0.128205	0.79717	0	0.141509	1	0.265723	0.0641
Abarema_laeta	0	0	0.025641	0	0	1	3	0.025641	1
Abuta_grandifolia	0.0666667	0	0.025641	0.590909	0	0.113636	1	0.0393939	0.7014
Acacia_immense	0	0	0.025641	0	0	1	3	0.025641	1
Acacia_loretensis	0	0	0	0	0	0	4	0.0666667	0.4598
Acacia_multipinnata	0.0666667	0	0	1	0	0	1	0.0666667	0.4608
Acalypha_diversifolia	0	0	0.025641	0	0	1	3	0.025641	1
Acanthosyris_annonagustata	0	0	0.0769231	0	0	1	3	0.0769231	0.4196
Acanthosyris_sp_nov	0	0	0.025641	0	0	0.277778	4	0.0481481	0.912
Aegiphila_haughtii	0	0	0.128205	0	0	0.754717	3	0.0967586	0.4735
Aegiphila_integrifolia	0	0	0.025641	0	0	0.365854	4	0.0422764	0.9123
Aegiphila_vochy	0.0666667	0	0	1	0	0	1	0.0666667	0.453
Agonandra_peruviana	0.0666667	0	0.102564	0.282609	0	0.434783	3	0.0445931	1
Agonandra_silvatica	0.2	0	0.0769231	0.8125	0	0.1875	1	0.1625	0.2513
Agouticarpa_isernii	0	0	0	0	0	0	4	0.0666667	0.449
Agouticarpa_velutina	0.0666667	0	0	1	0	0	1	0.0666667	0.4575
Aiouea_brasiliensis	0.0666667	0	0	1	0	0	1	0.0666667	0.4561
Aiouea_cinnamo	0	0	0	0	0	0	4	0.0666667	0.4608
Aiouea_grandifolia	0	0	0	0	0	0	4	0.133333	0.165
Aiouea_impressa	0.0666667	0	0.0512821	0.565217	0	0.434783	1	0.0376812	0.8505
Aiouea_laevis	0	0	0	0	0	0	4	0.0666667	0.4615
Aiphanes_ulei	0	0	0	0	0	0	4	0.0666667	0.4589
Albizia_niopoides	0.133333	0	0	1	0	0	1	0.133333	0.1736
Albizia_pedicellaris	0	0	0.025641	0	0	1	3	0.025641	1
Albizia_racpub	0.0666667	0	0	1	0	0	1	0.0666667	0.4607
Albizia_subdimidiata	0.133333	0	0	1	0	0	1	0.133333	0.1497
Alchornea_discolor	0.333333	0	0.025641	0.966216	0	0.0337838	1	0.322072	0.0166
Alchornea_glandulosa	0.0666667	0	0.205128	0.043771	0	0.16835	4	0.210101	0.1844
Alchornea_latifolia	0.2	0	0.0769231	0.722222	0	0.277778	1	0.144444	0.3288
Alchornea_triplinervia	0.133333	0	0.153846	0.536082	0	0.463918	1	0.0714777	0.8312
Alchornea_webster	0	0	0.0769231	0	0	1	3	0.0769231	0.4647
Alchorneopsis_floribunda	0.0666667	0	0.25641	0.0955882	0	0.808824	3	0.207391	0.1852
Alibertia_edulis	0.133333	0	0	0.666667	0	0	1	0.0888889	0.3279
Alibertia_isernii	0	0	0.179487	0	0	1	3	0.179487	0.2334
Alibertia_itayensis	0.0666667	0	0.179487	0.245283	0	0.754717	3	0.135462	0.418
Alibertia_macrophylla	0.0666667	0	0	1	0	0	1	0.0666667	0.4637
Alibertia_schwackei	0.0666667	0	0	1	0	0	1	0.0666667	0.4624
Alibertia_verrucosa	0.133333	0	0.025641	0.419355	0	0.16129	1	0.055914	0.8146
Allophyllus_glabra	0	0	0.025641	0	0	1	3	0.025641	1
Allophylus_amazonicus	0.133333	0	0.179487	0.712794	0	0.117493	1	0.0950392	0.7567
Allophylus_angustatus	0.0666667	0	0	1	0	0	1	0.0666667	0.4677
Allophylus_divaricatus	0	0	0.205128	0	0	1	3	0.205128	0.0844
Allophylus_floribundus	0	0	0.153846	0	0	0.833333	3	0.128205	0.3523
Allophylus_green	0	0	0.102564	0	0	1	3	0.102564	0.3376
Allophylus_membranaceous	0	0	0.0512821	0	0	0.204082	4	0.0530612	0.6119
Allophylus_pilosus	0	0	0.102564	0	0	0.657895	3	0.0674764	0.7154
Allophylus_punctatus	0	0	0.230769	0	0	0.551724	3	0.127321	0.3552
Alseis_dosel	0	0	0.0512821	0	0	1	3	0.0512821	0.4532
Alseis_eggersii	0	0	0	0	0	0	4	0.133333	0.1612
Alseis_labatioides	0	0	0.0512821	0	0	1	3	0.0512821	0.4453
Alseis_lugonis	0.0666667	0	0.333333	0.081761	0	0.754717	3	0.251572	0.1621
Amaioua_corymbosa	0.133333	0	0	1	0	0	1	0.133333	0.1602
Amanoa_guianensis	0.0666667	0	0.025641	0.393939	0	0.606061	1	0.0262626	1
Ampelocera_edentula	0.0666667	0	0.410256	0.0918728	0	0.4947	3	0.202954	0.3022
Ampelocera_indet	0	0	0.025641	0	0	1	3	0.025641	1
Ampelocera_longissima	0	0	0.230769	0	0	0.833333	3	0.192308	0.1405
Amyris_macrocarpa	0.0666667	0	0.0512821	0.361111	0	0.277778	1	0.0240741	1
Anacardium_blood	0	0	0.025641	0	0	0.434783	4	0.0376812	1
Anacardium_excelsum	0	0.666667	0	0	1	0	2	0.666667	0.0018
Anacardium_giganteum	0.133333	0	0.025641	0.795918	0	0.204082	1	0.106122	0.2924
Anacardium_kerosine_sp._nov._ined.	0.2	0	0.153846	0.58209	0	0.223881	1	0.116418	0.57
Anaxagorea_brevipes	0.266667	0	0.025641	0.532787	0	0.0409836	1	0.142077	0.3227
Anaxagorea_dolichocarpa	0	0	0.0512821	0	0	1	3	0.0512821	0.6821
Anaxagorea_phaeocarpa	0.0666667	0	0.025641	0.440678	0	0.338983	1	0.0293785	1
Andira_indet	0	0	0.025641	0	0	1	3	0.025641	1
Andira_inermis	0.2	0	0.128205	0.448276	0	0.402299	1	0.0896552	0.7447
Andira_juyuintsa	0	0	0	0	0	0	4	0.0666667	0.4496
Andira_macrocarpa	0.133333	0	0.0769231	0.376812	0	0.434783	1	0.0502415	0.8929
Andira_macrothyrsa	0.133333	0	0.128205	0.769737	0	0.230263	1	0.102632	0.4631
Andira_multistipula	0.0666667	0	0.102564	0.393939	0	0.606061	3	0.0621601	0.8211
Andira_surinamensis	0	0	0.025641	0	0	0.16129	4	0.111828	0.2765
Aniba_amarillento	0	0	0.025641	0	0	1	3	0.025641	1
Aniba_coto	0.0666667	0	0	0.5	0	0	1	0.0333333	1
Aniba_guianensis	0.133333	0	0.179487	0.267123	0	0.376712	4	0.0712329	0.978
Aniba_hostman	0	0.333333	0	0	1	0	2	0.333333	0.0407
Aniba_hostmanniana	0.133333	0	0.282051	0.248408	0	0.66879	3	0.188633	0.2295
Aniba_megaphylla	0	0	0.025641	0	0	1	3	0.025641	1
Aniba_panurensis	0.333333	0	0.0769231	0.932735	0	0.0672646	1	0.310912	0.0285
Aniba_puchury-minor	0	0	0.0512821	0	0	0.606061	3	0.03108	0.954
Aniba_riparia	0.2	0	0.205128	0.364486	0	0.514019	3	0.10544	0.7683
Aniba_rosaeodora	0.0666667	0	0	1	0	0	1	0.0666667	0.4566
Aniba_taubertiana	0	0	0.0769231	0	0	1	3	0.0769231	0.474
Aniba_williamsii	0.133333	0	0.025641	0.590909	0	0.113636	1	0.0787879	0.562
Annona_ambotay	0	0	0.179487	0	0	0.434783	3	0.0780379	0.819
Annona_corky_sp._nov._ined.	0	0	0.025641	0	0	1	3	0.025641	1
Annona_dolichopetala	0	0	0.128205	0	0	0.434783	4	0.0753623	0.6419
Annona_duckei	0	0	0.230769	0	0	0.518519	3	0.119658	0.5243
Annona_edulis	0.0666667	0	0	1	0	0	1	0.0666667	0.4523
Annona_exsucca	0	0	0.025641	0	0	1	3	0.025641	1
Annona_glomerulifera	0	0	0.128205	0	0	1	3	0.128205	0.3288
Annona_helosioides	0	0	0.0769231	0	0	1	3	0.0769231	0.485
Annona_hypoglauca	0.0666667	0	0.025641	0.912281	0	0.0877193	1	0.0608187	0.3906
Annona_neochrysocarpa	0	0	0	0	0	0	4	0.133333	0.1668
Annona_papilionella	0.0666667	0	0.384615	0.0844156	0	0.746753	3	0.287213	0.1008
Anthodiscus_klugii	0.2	0	0.102564	0.661017	0	0.338983	1	0.132203	0.387
Anthodiscus_peruanus	0	0	0	0	0	0	4	0.133333	0.1661
Antrocaryon_amazonicum	0	0	0.025641	0	0	1	3	0.025641	1
Aparisthmium_cordatum	0.2	0	0.0769231	0.343612	0	0.10279	4	0.073813	0.793
Apeiba_aspera	0.6	0.333333	0.897436	0.102247	0.109551	0.561798	3	0.504177	0.0048
Apeiba_tibourbou	0	0	0.179487	0	0	1	3	0.179487	0.1645
Aptandra_tubicina	0.2	0	0.102564	0.565217	0	0.434783	1	0.113043	0.479
Apuleia_ferruginea	0.0666667	0	0	1	0	0	1	0.0666667	0.4599
Apuleia_leiocarpa	0	0	0.025641	0	0	1	3	0.025641	1
Ardisia_densapunta	0	0	0.025641	0	0	1	3	0.025641	1
Ardisia_guianensis	0	0	0	0	0	0	4	0.0666667	0.467
Aspidosperma_darienense	0.133333	0	0.205128	0.236794	0	0.692168	3	0.141983	0.3843
Aspidosperma_excelsum	0.133333	0.666667	0.025641	0.107794	0.646766	0.00829187	2	0.431177	0.0258
Aspidosperma_fendleri	0.266667	0	0.102564	0.315534	0	0.558252	1	0.0841424	0.8465
Aspidosperma_indet	0	0	0.025641	0	0	1	3	0.025641	1
Aspidosperma_inundatum	0.0666667	0	0.0769231	0.634146	0	0.365854	1	0.0422764	0.8356
Aspidosperma_rigidum	0.0666667	0	0.333333	0.0948905	0	0.620438	3	0.206813	0.1859
Aspidosperma_sandwithianum	0.0666667	0	0	1	0	0	1	0.0666667	0.4593
Aspidosperma_schultesii	0	1	0	0	1	0	2	1	0.0001
Aspidosperma_sp_*	0.0666667	0	0	0.5	0	0	1	0.0333333	1
Aspidosperma_spruceanum	0	0.333333	0.025641	0	0.783133	0.060241	2	0.261044	0.1044
Aspidosperma_tsuirim	0	0	0	0	0	0	4	0.0666667	0.4551
Astrocaryum_chambira	0.333333	0	0.717949	0.281734	0	0.657895	3	0.472335	0.0329
Astrocaryum_jauari	0.2	0	0	1	0	0	1	0.2	0.0819
Astrocaryum_murumuru	0.0666667	0	0.74359	0.0206842	0	0.75179	3	0.559023	0.0178
Astronium_graveolens	0.0666667	0	0	0.333333	0	0	4	0.0444444	0.7762
Attalea_butyracea	0	0	0.0512821	0	0	1	3	0.0512821	0.7736
Attalea_maripa	0.133333	0	0.128205	0.527027	0	0.472973	1	0.0702703	0.7237
Bactris_riparia	0.0666667	0	0	1	0	0	1	0.0666667	0.4633
Banara_arguta	0	0	0.025641	0	0	1	3	0.025641	1
Banara_nitida	0	0	0.128205	0	0	0.472973	4	0.0702703	0.7846
Bathysa_peruviana	0	0	0	0	0	0	4	0.0666667	0.4562
Batocarpus_amazonicus	0	0	0.0512821	0	0	0.434783	4	0.0376812	0.8558
Batocarpus_costaricensis	0.0666667	0	0.153846	0.127451	0	0.490196	4	0.0764706	0.8338
Batocarpus_orinocensis	0.333333	0	0.461538	0.362702	0	0.389134	3	0.1796	0.6044
Bauhinia_arborea	0	0	0.307692	0	0	0.555556	3	0.17094	0.3431
Bauhinia_brachycalyx	0	0	0.461538	0	0	0.869565	3	0.401338	0.0448
Bauhinia_rutilans	0	0	0.025641	0	0	1	3	0.025641	1
Bauhinia_tarapotensis	0	0	0.025641	0	0	0.0520833	4	0.0631944	0.3936
Beilschmiedia_costaricensis	0	0.333333	0	0	1	0	2	0.333333	0.0433
Beilschmiedia_pendula	0.266667	0	0.102564	0.457746	0	0.176056	1	0.122066	0.4621
Bellucia_pentamera	0	0	0.0769231	0	0	1	3	0.0769231	0.4696
Bellucia_spruceana	0	0	0.025641	0	0	0.277778	4	0.0481481	0.912
Bellucia_subandina	0	0	0.025641	0	0	1	3	0.025641	1
Bixa_platycarpa	0	0	0.0512821	0	0	0.434783	4	0.113043	0.3217
Bixa_urucurana	0.0666667	0	0.25641	0.143646	0	0.856354	3	0.219578	0.1265
Borojoa_claviflora	0	0	0.025641	0	0	0.434783	4	0.0376812	1
Borojoa_fruits	0	0	0.0769231	0	0	1	3	0.0769231	0.4789
Borojoa_retidomatia	0	0	0.025641	0	0	1	3	0.025641	1
Borojoa_stipularis	0.133333	0	0	1	0	0	1	0.133333	0.159
Borojoa_twin	0	0	0.0512821	0	0	1	3	0.0512821	0.4563
Botryarrhena_pendula	0.0666667	0	0	1	0	0	1	0.0666667	0.4588
Brosimum_acutifolium	0.2	0	0.205128	0.586466	0	0.413534	1	0.117293	0.4942
Brosimum_alicastrum	0	0	0.025641	0	0	0.113636	4	0.118182	0.2302
Brosimum_guianense	0.133333	0	0.410256	0.125	0	0.416667	4	0.183333	0.4637
Brosimum_indet	0	0	0.025641	0	0	1	3	0.025641	1
Brosimum_lactescens	0.733333	0	0.487179	0.679477	0	0.130669	1	0.498283	0.04
Brosimum_potabile	0.133333	0	0	0.75	0	0	1	0.1	0.2617
Brosimum_rubescens	0.266667	0	0.0512821	0.586066	0	0.0409836	1	0.156284	0.2967
Brosimum_utile	0.2	0.666667	0.384615	0.0847826	0.423913	0.293478	2	0.282609	0.1451
Brownea_grandiceps	0.2	0	0.692308	0.081363	0	0.764951	3	0.529582	0.0227
Brownea_jaramilloi	0	0	0.358974	0	0	1	3	0.358974	0.0445
Brownea_macrophylla	0	0	0.0769231	0	0	0.729167	3	0.0560897	0.7143
Browneopsis_ucayalina	0	0	0.384615	0	0	0.315789	4	0.273684	0.1448
Buchenavia_almargen-pechispi	0.0666667	0	0	1	0	0	1	0.0666667	0.4585
Buchenavia_amazonia	0.2	0	0.128205	0.365169	0	0.561798	1	0.0730337	0.8432
Buchenavia_congesta	0.133333	0	0.102564	0.440678	0	0.338983	1	0.0587571	0.9341
Buchenavia_defoliated	0	0	0.025641	0	0	1	3	0.025641	1
Buchenavia_erismabnerv	0	0	0	0	0	0	4	0.0666667	0.4555
Buchenavia_grandis	0.266667	0	0	1	0	0	1	0.266667	0.0478
Buchenavia_indet	0	0	0.025641	0	0	1	3	0.025641	1
Buchenavia_macrophylla	0	0.333333	0.0769231	0	0.8125	0.1875	2	0.270833	0.0338
Buchenavia_oxycarpa	0.0666667	0	0	1	0	0	1	0.0666667	0.4554
Buchenavia_parvifolia	0.2	0	0.102564	0.609375	0	0.390625	1	0.121875	0.4139
Buchenavia_reticulata	0	0.333333	0.025641	0	0.866667	0.133333	2	0.288889	0.0618
Buchenavia_seri	0.0666667	0	0	1	0	0	1	0.0666667	0.4611
Buchenavia_suaveolens	0.0666667	0	0	1	0	0	1	0.0666667	0.4574
Buchenavia_viridiflora	0.133333	0.333333	0	0.782609	0.217391	0	1	0.104348	0.2414
Bunchosia_argentea	0.0666667	0	0.230769	0.0738636	0	0.482955	3	0.111451	0.6789
Bunchosia_hookeriana	0.0666667	0	0	1	0	0	1	0.0666667	0.4582
Byrsonima_arthropoda	0.0666667	0.666667	0.025641	0.0797546	0.797546	0.122699	2	0.531697	0.0059
Byrsonima_japurensis	0.2	0	0.102564	0.77381	0	0.14881	1	0.154762	0.2103
Byrsonima_kampa	0	0.333333	0	0	1	0	2	0.333333	0.0413
Byrsonima_krukoffii	0	0	0	0	0	0	4	0.0666667	0.4566
Byrsonima_otra	0	0	0.0512821	0	0	1	3	0.0512821	0.6894
Byrsonima_putumayensis	0	0	0.307692	0	0	0.535714	3	0.164835	0.3217
Byttneria_sp_nov	0	0	0.025641	0	0	1	3	0.025641	1
Cabralea_canjerana	0.133333	0	0.333333	0.167742	0	0.580645	3	0.193548	0.2613
Calatola_costaricensis	0.0666667	0	0.205128	0.494924	0	0.406091	3	0.0833008	0.7873
Calliandra_guildingii	0	0	0.025641	0	0	0.277778	4	0.0481481	0.9134
Calliandra_large	0	0	0.0512821	0	0	1	3	0.0512821	0.4502
Calliandra_trinervia	0	0	0.179487	0	0	0.729167	3	0.130876	0.3876
Calophyllum_brasiliense	0.0666667	0	0.0512821	0.361111	0	0.277778	1	0.0240741	1
Calophyllum_longifolium	0.266667	0	0	1	0	0	1	0.266667	0.0431
Calycophyllum_obovatum	0.0666667	0	0	0.5	0	0	4	0.0666667	0.4798
Calycophyllum_spruceanum	0	0	0.0769231	0	0	0.606061	3	0.04662	0.8512
Calyptranthes_bipennis	0.0666667	0	0.025641	0.886364	0	0.113636	1	0.0590909	0.3986
Calyptranthes_branch	0	0	0.0769231	0	0	1	3	0.0769231	0.4673
Calyptranthes_brosimoid	0.0666667	0	0	1	0	0	1	0.0666667	0.461
Calyptranthes_cortezanegra	0.0666667	0	0	1	0	0	1	0.0666667	0.4581
Calyptranthes_densiflora	0	0	0.025641	0	0	1	3	0.025641	1
Calyptranthes_forsteri	0.0666667	0	0.025641	0.722222	0	0.277778	1	0.0481481	0.9116
Calyptranthes_macrophylla	0.0666667	0	0.025641	0.722222	0	0.277778	1	0.0481481	0.9127
Calyptranthes_maxima	0.133333	0	0.153846	0.276596	0	0.585106	3	0.0900164	0.7291
Calyptranthes_minicom?n_	0.0666667	0	0	1	0	0	1	0.0666667	0.4674
Calyptranthes_mistic	0.0666667	0	0	1	0	0	1	0.0666667	0.46
Calyptranthes_nearbranch	0	0	0.0769231	0	0	1	3	0.0769231	0.4801
Calyptranthes_paniculata	0.133333	0	0.025641	0.45614	0	0.0877193	1	0.0608187	0.5779
Calyptranthes_plicata	0	0	0	0	0	0	4	0.0666667	0.4497
Calyptranthes_rabbit	0	0	0.025641	0	0	1	3	0.025641	1
Calyptranthes_ruiziana	0.0666667	0	0	1	0	0	1	0.0666667	0.4533
Calyptranthes_salacia	0	0	0.102564	0	0	1	3	0.102564	0.2901
Calyptranthes_tessmannii	0.0666667	0	0	1	0	0	1	0.0666667	0.4551
Campomanesia_lineatifolia	0.0666667	0	0.0769231	0.464286	0	0.535714	3	0.0412088	0.8417
Capirona_decorticans	0.2	0	0.102564	0.395939	0	0.406091	1	0.0791878	0.7692
Capparidastrum_osmanthum	0.0666667	0	0.153846	0.0844156	0	0.324675	4	0.118182	0.4662
Capparis_detonsa	0	0	0.0769231	0	0	0.657895	3	0.0506073	0.7442
Capparis_güepia_sp._nov	0.0666667	0	0	1	0	0	1	0.0666667	0.4594
Caraipa_grandifolia	0.0666667	0	0	1	0	0	1	0.0666667	0.4575
Cariniana_multiflora	0	1	0	0	0.9375	0	2	0.9375	0.0001
Carpotroche_longifolia	0	0	0	0	0	0	4	0.0666667	0.4615
Caryocar_glabrum	0.133333	1	0.102564	0.0862832	0.862832	0.0221239	2	0.862832	0.0005
Caryocar_villosum	0	0	0.025641	0	0	1	3	0.025641	1
Caryodaphnopsis_fosteri	0.0666667	0	0.0512821	0.295455	0	0.113636	4	0.0787879	0.5201
Caryodaphnopsis_tomentosa	0.0666667	0	0.0769231	0.565217	0	0.434783	1	0.0376812	0.8373
Caryodendron_orinocense	0	0	0.282051	0	0	0.632075	3	0.178278	0.3811
Casearia_aculeata	0	0	0.025641	0	0	1	3	0.025641	1
Casearia_arborea	0.2	0	0.307692	0.315152	0	0.606061	3	0.18648	0.2745
Casearia_combaymensis	0.133333	0	0.102564	0.509804	0	0.490196	1	0.0679739	0.7271
Casearia_decandra	0.133333	0	0.0769231	0.722222	0	0.277778	1	0.0962963	0.3973
Casearia_fasciculata	0	0	0.025641	0	0	1	3	0.025641	1
Casearia_indet	0	0	0.025641	0	0	1	3	0.025641	1
Casearia_javitensis	0.133333	0.333333	0.307692	0.110638	0.276596	0.446809	3	0.13748	0.5424
Casearia_sylvestris	0	0	0.230769	0	0	1	3	0.230769	0.0913
Casearia_tubiflora	0	0	0.102564	0	0	1	3	0.102564	0.2837
Casearia_uleana	0.133333	0	0.179487	0.471947	0	0.528053	3	0.0947787	0.64
Casearia_ulmifolia	0.133333	0	0.0769231	0.597701	0	0.402299	1	0.0796935	0.5718
Cassia_cowanii	0	0	0.102564	0	0	0.365854	4	0.0422764	0.8661
Castilla_ulei	0.0666667	0	0.358974	0.0479705	0	0.424354	4	0.175892	0.4263
Cathedra_acuminata	0.133333	0	0.205128	0.309524	0	0.535714	3	0.10989	0.7023
Cecropia_angustifolia	0.0666667	0	0	1	0	0	1	0.0666667	0.4422
Cecropia_distachya	0.333333	0	0.0512821	0.781116	0	0.107296	1	0.260372	0.0362
Cecropia_engleriana	0.0666667	0	0.384615	0.263514	0	0.692568	3	0.266372	0.1303
Cecropia_ficifolia	0.266667	0	0.564103	0.156	0	0.48	3	0.270769	0.2234
Cecropia_herthae	0.0666667	0	0.461538	0.0588235	0	0.882353	3	0.40724	0.0361
Cecropia_hispid	0	0	0.0769231	0	0	0.657895	3	0.0506073	0.7389
Cecropia_indet	0	0	0.025641	0	0	1	3	0.025641	1
Cecropia_latiloba	0.133333	0	0	0.923077	0	0	1	0.123077	0.2267
Cecropia_marginalis	0	0	0.0512821	0	0	0.204082	4	0.106122	0.2914
Cecropia_membranacea	0	0	0.102564	0	0	0.176056	4	0.274648	0.0428
Cecropia_peru	0.133333	0	0	1	0	0	1	0.133333	0.1648
Cecropia_putumayonis	0	0	0.205128	0	0	1	3	0.205128	0.1258
Cecropia_rio	0	0	0.0512821	0	0	1	3	0.0512821	0.6856
Cecropia_sciadophylla	0.333333	0	0.641026	0.222011	0	0.469639	3	0.301051	0.2104
Cedrela_fissilis	0.0666667	0	0.333333	0.08125	0	0.59375	3	0.197917	0.2048
Cedrela_odorata	0.0666667	0	0.153846	0.12037	0	0.277778	4	0.200617	0.115
Cedrelinga_cateniformis	0.4	0	0.153846	0.343396	0	0.141509	4	0.171698	0.367
Ceiba_pentandra	0.0666667	0	0.102564	0.457746	0	0.176056	4	0.0976526	0.6361
Ceiba_samauma	0.133333	0	0.128205	0.298851	0	0.402299	3	0.0515768	0.9883
Celtis_schippii	0	0	0.589744	0	0	0.662824	3	0.390896	0.0673
Centronia_laurifolia	0	1	0	0	1	0	2	1	0.0001
Cespedesia_spathulata	0.2	0	0.102564	0.256158	0	0.615764	3	0.0631552	0.8693
Cestrum_megalophyllum	0	0	0.179487	0	0	1	3	0.179487	0.1644
Cestrum_racemosum	0	0	0.0769231	0	0	1	3	0.0769231	0.4563
Chaunochiton_kappleri	0.0666667	0	0	1	0	0	1	0.0666667	0.4523
Chelyocarpus_ulei	0	0	0.0769231	0	0	1	3	0.0769231	0.4765
Chimarrhis_gentryana	0.2	0	0	0.666667	0	0	1	0.133333	0.1834
Chimarrhis_glabriflora	0	0	0.0512821	0	0	0.0287356	4	0.323755	0.0218
Chimarrhis_hookeri	0	0	0.205128	0	0	0.490196	4	0.169935	0.2534
Chionanthus_implicatus	0.0666667	0	0.102564	0.180556	0	0.277778	4	0.0722222	0.6614
Chione_sylvicola	0	0	0.0512821	0	0	1	3	0.0512821	0.4544
Chlorocardium_blanco	0	0	0	0	0	0	4	0.0666667	0.455
Chlorocardium_galeras	0	0	0	0	0	0	4	0.0666667	0.4713
Chlorocardium_rodiei	0	0	0	0	0	0	4	0.0666667	0.4615
Chlorocardium_subopo	0.0666667	0	0	1	0	0	1	0.0666667	0.4742
Chlorocardium_venenosum	0	0	0.025641	0	0	0.535714	4	0.0309524	1
Chomelia_polyantha	0	0	0.0512821	0	0	1	3	0.0512821	0.6822
Chomelia_tenuiflora	0.133333	0	0.179487	0.697987	0	0.302013	1	0.0930649	0.6663
Chromolucuma_angostistipul	0.0666667	0	0.0512821	0.627586	0	0.103448	1	0.0418391	0.9201
Chrysochlamys_bracteolata	0.0666667	0	0.025641	0.117117	0	0.18018	4	0.0936937	0.3982
Chrysochlamys_intersecpromin	0.0666667	0	0	1	0	0	1	0.0666667	0.4613
Chrysochlamys_membranacea	0.2	0	0.435897	0.0351668	0	0.320108	4	0.386835	0.0733
Chrysochlamys_sp	0	0	0.025641	0	0	1	3	0.025641	1
Chrysochlamys_ulei	0	0	0	0	0	0	4	0.0666667	0.4563
Chrysophyllum_amazonicum	0.2	0	0.25641	0.583333	0	0.416667	1	0.116667	0.5625
Chrysophyllum_argenteum	0.0666667	0	0.307692	0.347594	0	0.374332	3	0.115179	0.6741
Chrysophyllum_bombycinum	0.0666667	0	0.025641	0.722222	0	0.277778	1	0.0481481	0.9158
Chrysophyllum_colombianum	0.133333	0	0.025641	0.886364	0	0.113636	1	0.118182	0.2309
Chrysophyllum_cuneifolium	0.133333	0	0.205128	0.829787	0	0.170213	1	0.110638	0.5062
Chrysophyllum_indet	0	0	0.025641	0	0	1	3	0.025641	1
Chrysophyllum_lucentifolium	0	0	0.128205	0	0	0.808824	3	0.103695	0.4691
Chrysophyllum_manaosense	0.333333	0	0.102564	0.825397	0	0.10582	1	0.275132	0.0621
Chrysophyllum_ovale	0	0	0.025641	0	0	1	3	0.025641	1
Chrysophyllum_pomiferum	0.0666667	0	0.153846	0.12381	0	0.380952	4	0.0990476	0.7189
Chrysophyllum_sanguinolentum	0.266667	1	0	0.0512821	0.948718	0	2	0.948718	0.0003
Chrysophyllum_venezuelanense	0.0666667	0	0.307692	0.0787879	0	0.606061	3	0.18648	0.213
Cinchonopsis_amazonica	0	0.333333	0	0	1	0	2	0.333333	0.0445
Cinnamomum_napoense	0	0	0.025641	0	0	0.277778	4	0.0481481	0.9092
Cinnamomum_triplinerve	0.0666667	0	0.0512821	0.565217	0	0.434783	1	0.0376812	0.8569
Citharexylum_juli	0	0	0.025641	0	0	1	3	0.025641	1
Citharexylum_poeppigii	0	0	0.102564	0	0	1	3	0.102564	0.3586
Citronella_incarum	0	0	0.179487	0	0	0.535714	3	0.0961538	0.7117
Clarisia_biflora	0.2	0	0.410256	0.333333	0	0.5	3	0.205128	0.2999
Clarisia_racemosa	0.4	0	0.410256	0.393939	0	0.212121	4	0.183838	0.571
Clathrotropis_macrocarpa	0.0666667	0	0	1	0	0	1	0.0666667	0.4637
Clavija_indet	0	0	0.025641	0	0	1	3	0.025641	1
Clavija_procera	0	0	0.0512821	0	0	1	3	0.0512821	0.4512
Clerodendron_tessmannii	0.0666667	0	0.025641	0.722222	0	0.277778	1	0.0481481	0.914
Clitoria_arborea	0.0666667	0	0.025641	0.722222	0	0.277778	1	0.0481481	0.9081
Clusia_amazonica	0	0	0.025641	0	0	1	3	0.025641	1
Coccoloba_broch	0.0666667	0	0	1	0	0	1	0.0666667	0.4607
Coccoloba_coronata	0.0666667	0	0.333333	0.0921986	0	0.35461	3	0.118203	0.7065
Coccoloba_densifrons	0.2	0	0.74359	0.257143	0	0.428571	3	0.318681	0.1754
Coccoloba_fallax	0	0	0.179487	0	0	1	3	0.179487	0.168
Coccoloba_fenestrada	0.0666667	0	0	0.5	0	0	1	0.0333333	1
Coccoloba_hirsuta	0.0666667	0	0	1	0	0	1	0.0666667	0.4528
Coccoloba_immense	0	0	0.0512821	0	0	1	3	0.0512821	0.6881
Coccoloba_latifolia	0.0666667	0	0	1	0	0	1	0.0666667	0.4612
Coccoloba_lehmannii	0	0	0.128205	0	0	0.472973	4	0.105405	0.5668
Coccoloba_lovely	0	0	0.025641	0	0	1	3	0.025641	1
Coccoloba_mollis	0.2	0	0.205128	0.702703	0	0.297297	1	0.140541	0.3572
Coccoloba_ninfi	0	0	0.0512821	0	0	1	3	0.0512821	0.458
Coccoloba_paraensis	0.0666667	0	0	0.5	0	0	1	0.0333333	1
Coccoloba_shoe	0	0	0.0512821	0	0	1	3	0.0512821	0.4513
Coccoloba_spruceana	0	0	0	0	0	0	4	0.0666667	0.4688
Cochlospermum_orinocense	0	0	0	0	0	0	4	0.0666667	0.4498
Colubrina_arborescens	0	0	0.179487	0	0	0.849421	3	0.15246	0.3113
Colubrina_spinosa	0	0	0.025641	0	0	0.277778	4	0.0481481	0.9094
Compsoneura_capitellata	0.4	1	0.307692	0.382946	0.403101	0.193798	2	0.403101	0.0369
Compsoneura_sprucei	0.2	0.333333	0.179487	0.493671	0.274262	0.232068	1	0.0987342	0.7072
Compsoneura_tsuirim	0	0	0	0	0	0	4	0.0666667	0.462
Compsoneura_ulei	0	0	0.0769231	0	0	1	3	0.0769231	0.4595
Conceveiba_guianensis	0.533333	0	0.0512821	0.77037	0	0.037037	1	0.410864	0.034
Conceveiba_indet	0	0	0.025641	0	0	1	3	0.025641	1
Conceveiba_martiana	0	0	0.025641	0	0	1	3	0.025641	1
Conceveiba_rhytidocarpa	0.2	0	0.0769231	0.638037	0	0.122699	1	0.127607	0.3956
Conceveiba_split	0	0	0.102564	0	0	1	3	0.102564	0.2966
Conceveiba_terminalis	0	0	0	0	0	0	4	0.0666667	0.4584
Connarus_dubia	0	0	0.025641	0	0	1	3	0.025641	1
Cordia_alliodora	0	0	0.307692	0	0	0.406091	4	0.158376	0.3289
Cordia_bullata	0	0	0	0	0	0	4	0.0666667	0.4568
Cordia_chamissoniana	0	0	0.0769231	0	0	1	3	0.0769231	0.4643
Cordia_collococa	0	0	0.179487	0	0	1	3	0.179487	0.192
Cordia_gracilipes	0	0	0.025641	0	0	1	3	0.025641	1
Cordia_handsome	0	0	0.025641	0	0	1	3	0.025641	1
Cordia_hebeclada	0.133333	0	0.128205	0.214876	0	0.247934	4	0.0358127	1
Cordia_mexiana	0.0666667	0	0	1	0	0	1	0.0666667	0.4534
Cordia_neat	0	0	0.0769231	0	0	1	3	0.0769231	0.4654
Cordia_nig	0	0	0.0769231	0	0	0.338983	4	0.0440678	0.7678
Cordia_nodosa	0	0	0.0769231	0	0	0.434783	4	0.0753623	0.5422
Cordia_ripicola	0	0	0	0	0	0	4	0.0666667	0.4561
Cordia_sericicalyx	0	0	0	0	0	0	4	0.0666667	0.4608
Cordia_split	0	0	0.0512821	0	0	1	3	0.0512821	0.6886
Cordia_trachyphylla	0.0666667	0	0.025641	0.722222	0	0.277778	1	0.0481481	0.9128
Cordia_ucayaliensis	0.2	0	0.282051	0.246835	0	0.506329	3	0.142811	0.4773
Corythophora_retic_Lecythis_corrugata_cf.	0	0.333333	0	0	1	0	2	0.333333	0.0376
Couepia_chrysocalyx	0	0	0.153846	0	0	0.277778	4	0.240741	0.0886
Couepia_guianensis	0.0666667	0	0	0.75	0	0	1	0.05	0.7684
Couepia_kaputna	0	0.333333	0	0	1	0	2	0.333333	0.0399
Couepia_macrophylla	0	0	0.153846	0	0	0.793651	3	0.1221	0.429
Couepia_obovata	0.266667	0	0.102564	0.58209	0	0.223881	1	0.155224	0.2642
Couepia_parillo	0.2	0	0.025641	0.886364	0	0.113636	1	0.177273	0.2003
Couepia_subcordata	0.0666667	0.333333	0	0.166667	0.833333	0	2	0.277778	0.0817
Couma_guianensis	0.133333	0.333333	0	0.4	0.5	0	2	0.166667	0.1969
Couma_macrocarpa	0.2	0	0.025641	0.307087	0	0.0787402	1	0.0614173	0.6786
Couratari_guianensis	0.2	0	0.230769	0.368794	0	0.35461	3	0.0818331	0.9963
Couratari_oligantha	0.133333	0	0	1	0	0	1	0.133333	0.159
Couratari_stellata	0	0	0.025641	0	0	0.204082	4	0.0530612	0.3857
Couroupita_guianensis	0.2	0	0.230769	0.165605	0	0.254777	4	0.0772824	0.9365
Coussapoa_asperifolia	0.0666667	0	0	1	0	0	1	0.0666667	0.4518
Coussapoa_indet	0	0	0.025641	0	0	1	3	0.025641	1
Coussapoa_jatun-sachensis	0.0666667	0	0	0.333333	0	0	4	0.0888889	0.332
Coussapoa_longepedunculata	0.0666667	0	0.025641	0.722222	0	0.277778	1	0.0481481	0.9087
Coussapoa_orthoneura	0.466667	0	0.487179	0.512676	0	0.450704	1	0.239249	0.2685
Coussapoa_ovalifolia	0.0666667	0	0.0512821	0.565217	0	0.434783	1	0.0376812	0.8536
Coussapoa_trinervia	0.266667	0	0.102564	0.665354	0	0.334646	1	0.177428	0.2321
Coussarea_amplifolia	0	0	0.025641	0	0	0.277778	4	0.0481481	0.9089
Coussarea_cephaeloides	0	0	0.0769231	0	0	1	3	0.0769231	0.4621
Coussarea_crassa	0	0	0.025641	0	0	1	3	0.025641	1
Coussarea_klugii	0	0	0.0769231	0	0	0.133333	4	0.115556	0.3152
Coussarea_obliqua	0	0	0.0512821	0	0	0.434783	4	0.0376812	0.8539
Coussarea_paniculata	0	0	0.025641	0	0	0.434783	4	0.0376812	1
Coussarea_racemosa	0.0666667	0	0	1	0	0	1	0.0666667	0.4638
Coussarea_tenuiflora	0.133333	0	0.025641	0.634146	0	0.365854	1	0.0845528	0.2992
Coussarea_tigershark	0	0	0.025641	0	0	1	3	0.025641	1
Cremastosperma_cauliflorum	0	0	0.025641	0	0	1	3	0.025641	1
Cremastosperma_gracilipes	0.0666667	0	0	1	0	0	1	0.0666667	0.4579
Cremastosperma_longicuspe	0	0	0	0	0	0	4	0.0666667	0.4632
Cremastosperma_megalophyllum	0	0	0	0	0	0	4	0.2	0.109
Cremastosperma_monospermum	0.0666667	0	0	1	0	0	1	0.0666667	0.4554
Cremastosperma_napoense	0	0	0	0	0	0	4	0.133333	0.1633
Crepidospermum_indet	0	0	0.025641	0	0	1	3	0.025641	1
Crepidospermum_prancei	0.0666667	0	0	1	0	0	1	0.0666667	0.4643
Crepidospermum_rhoifolium	0.533333	0	0.410256	0.556675	0	0.377834	1	0.296893	0.1255
Croton_cuneatus	0.266667	0	0	1	0	0	1	0.266667	0.0615
Croton_lechleri	0	0	0.0769231	0	0	0.729167	3	0.0560897	0.6694
Croton_matourensis	0.0666667	0	0	1	0	0	1	0.0666667	0.461
Croton_sampatik	0	0	0.0512821	0	0	0.324675	4	0.0450216	0.7157
Croton_tessmannii	0	0	0.153846	0	0	0.458333	3	0.0705128	0.747
Croton_yellow	0	0	0.025641	0	0	1	3	0.025641	1
Crudia_glaberrima	0.266667	0	0.102564	0.757282	0	0.242718	1	0.201942	0.1372
Cryptocarya_aschersoniana	0	0	0.025641	0	0	1	3	0.025641	1
Cryptocarya_yasuniensis	0.0666667	0	0.205128	0.178082	0	0.821918	3	0.168599	0.2155
Cupania_burnham	0	0	0.0512821	0	0	1	3	0.0512821	0.4506
Cupania_cinerea	0.2	0	0.128205	0.65	0	0.1875	1	0.13	0.4016
Cupania_dentate	0	0	0.025641	0	0	1	3	0.025641	1
Cupania_livida	0.0666667	0	0.0769231	0.611765	0	0.235294	1	0.0407843	0.9249
Cupania_livida/fulvida_cf._green	0	0	0.153846	0	0	0.843373	3	0.12975	0.3414
Cupania_rufescens	0	0	0.025641	0	0	1	3	0.025641	1
Cupania_scrobiculata	0.0666667	0	0.102564	0.206349	0	0.793651	3	0.0814001	0.6277
Cyathea_lasiosora	0	0	0.025641	0	0	1	3	0.025641	1
Cybianthus_amplus	0	0.666667	0	0	1	0	2	0.666667	0.0013
Cybianthus_cuatrecasasii	0	0	0	0	0	0	4	0.0666667	0.4619
Cybianthus_longifolius	0	0	0.025641	0	0	1	3	0.025641	1
Dacryodes_belemensis	0.133333	0	0	0.875	0	0	1	0.116667	0.2
Dacryodes_chimantensis	0.333333	0	0	0.909091	0	0	1	0.30303	0.0196
Dacryodes_cupularis	0.0666667	0	0.025641	0.886364	0	0.113636	1	0.0590909	0.3912
Dacryodes_gorda	0	0	0.0512821	0	0	1	3	0.0512821	0.6775
Dacryodes_indet	0	0	0.025641	0	0	1	3	0.025641	1
Dacryodes_peruviana	0.333333	0	0.435897	0.178527	0	0.156055	4	0.399251	0.0561
Dacryodes_sclerophylla	0.0666667	0.666667	0	0.0769231	0.769231	0	2	0.512821	0.0078
Dacryodes_tsuirim	0	0	0	0	0	0	4	0.0666667	0.4598
Dalbergia_frutescens	0.2	0	0.205128	0.135417	0	0.221354	4	0.300174	0.0926
Dalbergia_monetaria	0.0666667	0	0	1	0	0	1	0.0666667	0.4464
Daphnopsis_equatorialis	0	0	0.0512821	0	0	0.338983	4	0.0881356	0.4707
Dendrobangia_boliviana	0.333333	0	0.102564	0.875887	0	0.124113	1	0.291962	0.0342
Dendrobangia_multinervia	0.0666667	0	0.128205	0.342105	0	0.657895	3	0.0843455	0.5344
Dendropanax_arboreus	0.2	0	0.102564	0.463312	0	0.0733753	4	0.154437	0.3461
Dendropanax_caucanus	0.2	0.333333	0.410256	0.106557	0.133197	0.440574	3	0.180748	0.5289
Dendropanax_cernua	0	0	0.025641	0	0	0.0714286	4	0.0619048	0.3942
Dendropanax_indet	0	0	0.025641	0	0	1	3	0.025641	1
Dendropanax_macropodus	0	0.333333	0	0	0.625	0	2	0.208333	0.1227
Dendropanax_punctate	0	0	0.025641	0	0	1	3	0.025641	1
Dendropanax_truncate	0	0	0.128205	0	0	1	3	0.128205	0.3206
Dendropanax_umbellatus	0	0	0	0	0	0	4	0.0666667	0.4566
Dialium_guianense	0.333333	0	0.435897	0.5054	0	0.269978	1	0.168467	0.6385
Diclinanona_calycina	0	0.666667	0	0	1	0	2	0.666667	0.0009
Diospyros_artanthifolia	0.133333	0	0.307692	0.353741	0	0.646259	3	0.198849	0.1971
Diospyros_capreifolia	0.0666667	0	0.025641	0.722222	0	0.277778	1	0.0481481	0.9076
Diospyros_ekodul	0	0	0.0512821	0	0	1	3	0.0512821	0.4485
Diospyros_nanay	0.0666667	0	0	1	0	0	1	0.0666667	0.4544
Diospyros_poeppigiana	0	0	0.025641	0	0	1	3	0.025641	1
Diospyros_pseudoxylopia	0.133333	0	0.282051	0.448276	0	0.551724	3	0.155614	0.3047
Diospyros_sericea	0	0	0.025641	0	0	1	3	0.025641	1
Diploon_cuspidatum	0	0	0.179487	0	0	1	3	0.179487	0.1597
Diplotropis_martiusii	0	0.333333	0	0	1	0	2	0.333333	0.0453
Diplotropis_purpurea	0.0666667	0	0.025641	0.83871	0	0.16129	1	0.055914	0.3856
Dipteryx_micrantha	0.2	0	0.025641	0.912281	0	0.0877193	1	0.182456	0.1812
Discophora_guianensis	0.2	0	0.230769	0.448276	0	0.327586	1	0.0896552	0.8954
Drypetes_amazonica	0.266667	0	0.435897	0.173333	0	0.711111	3	0.309972	0.1095
Drypetes_fanshawei	0	0	0.282051	0	0	1	3	0.282051	0.0665
Drypetes_gentryi	0	0	0	0	0	0	4	0.133333	0.167
Drypetes_heisteria	0	0	0.025641	0	0	1	3	0.025641	1
Drypetes_variabilis	0.2	0	0.410256	0.598063	0	0.338983	3	0.13907	0.6846
Duguetia_flagellaris	0	0	0.025641	0	0	1	3	0.025641	1
Duguetia_hadrantha	0.133333	0	0.230769	0.20155	0	0.697674	3	0.161002	0.2908
Duguetia_macrophylla	0.0666667	0	0.025641	0.886364	0	0.113636	1	0.0590909	0.3914
Duguetia_odorata	0.2	0	0.025641	0.626506	0	0.060241	1	0.125301	0.3256
Duguetia_quitarensis	0.0666667	0	0.307692	0.147727	0	0.852273	3	0.262238	0.0895
Duguetia_spixiana	0.333333	0	0.282051	0.793833	0	0.190447	1	0.264611	0.1921
Duguetia_surinamensis	0.133333	0	0.0512821	0.722222	0	0.277778	1	0.0962963	0.4428
Dulacia_candida	0.0666667	0	0.0512821	0.722222	0	0.277778	1	0.0481481	0.5971
Duroia_eriopila	0	0	0.025641	0	0	1	3	0.025641	1
Duroia_hirsuta	0.133333	0	0.179487	0.594286	0	0.257143	1	0.0792381	0.8748
Duroia_petiolaris	0.133333	0	0	0.833333	0	0	1	0.111111	0.3104
Dussia_delgada_sp._nov	0.0666667	0	0.128205	0.245283	0	0.754717	3	0.0967586	0.4779
Dussia_glauca_sp._nov.	0.0666667	0	0	1	0	0	1	0.0666667	0.4605
Dussia_gorda	0	0	0.128205	0	0	1	3	0.128205	0.3244
Dussia_tessmannii	0.4	0	0.282051	0.517699	0	0.309735	1	0.20708	0.275
Dystovomita_crasa_brasiliensis_cf.	0.133333	0	0.025641	0.939759	0	0.060241	1	0.125301	0.1788
Ecclinusa_guianensis	0.0666667	0	0.128205	0.342105	0	0.657895	3	0.0843455	0.5289
Ecclinusa_lanceolata	0.0666667	0	0.025641	0.419355	0	0.16129	1	0.027957	1
Ecclinusa_ramiflora	0	0	0.025641	0	0	0.277778	4	0.0481481	0.915
Elaeagia_kampa	0	0.333333	0	0	1	0	2	0.333333	0.0389
Elaeoluma_glabrescens	0	0.333333	0	0	0.833333	0	2	0.277778	0.0832
Endlicheria_almargen-rufa	0.0666667	0	0	1	0	0	1	0.0666667	0.4551
Endlicheria_anomala	0.2	0	0	1	0	0	1	0.2	0.079
Endlicheria_bracteata	0.0666667	0	0	1	0	0	1	0.0666667	0.4665
Endlicheria_canescens	0.333333	0	0.102564	0.75	0	0.25	1	0.25	0.0522
Endlicheria_chalisea	0.0666667	0	0.0512821	0.317073	0	0.365854	1	0.0211382	1
Aniba perutilis	0	0.666667	0	0	1	0	2	0.666667	0.0011
Endlicheria_directonervia	0.0666667	0	0.025641	0.722222	0	0.277778	1	0.0481481	0.9088
Endlicheria_dori	0.0666667	0	0.0769231	0.270833	0	0.729167	3	0.0560897	0.6726
Endlicheria_dysodantha	0	0	0.102564	0	0	1	3	0.102564	0.3776
Endlicheria_ferruginosa	0	0	0	0	0	0	4	0.0666667	0.4502
Endlicheria_formosa	0.0666667	0	0.153846	0.26	0	0.35	3	0.0538462	0.9332
Endlicheria_gracilis	0.0666667	0	0.0512821	0.565217	0	0.434783	1	0.0376812	0.8471
Endlicheria_griseo-sericea	0.0666667	0	0	0.666667	0	0	1	0.0444444	0.7665
Endlicheria_indet	0	0	0.025641	0	0	1	3	0.025641	1
Endlicheria_klugii	0.0666667	0	0.025641	0.722222	0	0.277778	1	0.0481481	0.9136
Endlicheria_krukovii	0.0666667	0	0.102564	0.220339	0	0.338983	4	0.0587571	0.9297
Endlicheria_lorastemon	0	0	0.0769231	0	0	1	3	0.0769231	0.4629
Endlicheria_metallica	0.266667	0	0.0512821	0.906977	0	0.0930233	1	0.24186	0.065
Endlicheria_miniopacangulo	0	0	0.025641	0	0	0.277778	4	0.0481481	0.9117
Endlicheria_mishuyacensis	0.0666667	0	0.025641	0.106557	0	0.0409836	4	0.113661	0.3301
Endlicheria_panicu	0.0666667	0	0	1	0	0	1	0.0666667	0.4639
Endlicheria_paniculata	0.0666667	0	0.102564	0.342105	0	0.657895	3	0.0674764	0.7147
Endlicheria_peqobov_aff._mishuyacensis	0	0	0	0	0	0	4	0.0666667	0.4677
Endlicheria_rubriflora	0	0	0	0	0	0	4	0.0666667	0.4556
Endlicheria_ruforamula	0	0	0.205128	0	0	1	3	0.205128	0.119
Endlicheria_sericea	0	0	0.0512821	0	0	1	3	0.0512821	0.4498
Endlicheria_sp	0	0	0.025641	0	0	1	3	0.025641	1
Endlicheria_sprucei	0.0666667	0	0.0512821	0.565217	0	0.434783	1	0.0376812	0.8512
Endlicheria_tessmannii	0	0	0.025641	0	0	1	3	0.025641	1
Endlicheria_tschudyana	0	0	0.025641	0	0	1	3	0.025641	1
Endlicheria_verde	0	0	0.025641	0	0	1	3	0.025641	1
Endlicheria_verdeclaro	0	0	0.025641	0	0	1	3	0.025641	1
Endlicheria_verdemetalico	0	0	0.025641	0	0	1	3	0.025641	1
Endlicheria_verticillata	0.133333	0	0.0512821	0.530612	0	0.204082	1	0.0707483	0.6427
Enterolobium_barnebianum	0	0	0.025641	0	0	0.113636	4	0.0590909	0.4002
Enterolobium_indet	0	0	0.025641	0	0	1	3	0.025641	1
Enterolobium_schomburgkii	0.0666667	0	0	1	0	0	1	0.0666667	0.4593
Eriotheca_florencia_macrophylla_cf.	0.0666667	0	0	1	0	0	1	0.0666667	0.4667
Eriotheca_globosa	0.2	0	0.333333	0.78972	0	0.21028	1	0.157944	0.5164
Eriotheca_macrophylla	0.0666667	0	0	1	0	0	1	0.0666667	0.4628
Erisma_uncinatum	0.266667	0	0.307692	0.60084	0	0.39916	1	0.160224	0.3951
Erythrina_amazonica	0.0666667	0	0.102564	0.220339	0	0.338983	4	0.0587571	0.929
Erythrina_poeppigiana	0	0	0.025641	0	0	1	3	0.025641	1
Erythroxylum_citrifolium	0.0666667	0.333333	0	0.0689655	0.862069	0	2	0.287356	0.0455
Erythroxylum_divaricatum	0.0666667	0	0	1	0	0	1	0.0666667	0.4588
Erythroxylum_macrophyllum	0.2	0	0.153846	0.684211	0	0.315789	1	0.136842	0.386
Erythroxylum_squamatum	0	0	0.025641	0	0	1	3	0.025641	1
Eschweilera_andina	0.0666667	0	0.307692	0.0276008	0	0.254777	4	0.287049	0.1049
Eschweilera_bracteosa	0.133333	0	0.358974	0.237805	0	0.762195	3	0.273609	0.1101
Eschweilera_chartaceifolia	0.133333	0	0	1	0	0	1	0.133333	0.1582
Eschweilera_coriacea	0.666667	0.333333	0.666667	0.423989	0.0700809	0.334232	1	0.282659	0.3546
Eschweilera_decolorans	0.2	0	0.025641	0.745902	0	0.0409836	1	0.14918	0.2766
Eschweilera_gigantea	0	0	0.307692	0	0	1	3	0.307692	0.0442
Eschweilera_grandiflora	0.0666667	0	0	1	0	0	1	0.0666667	0.4628
Eschweilera_indet	0	0	0.025641	0	0	1	3	0.025641	1
Eschweilera_intersec-juyu	0	0	0	0	0	0	4	0.133333	0.1666
Eschweilera_itayensis	0.4	0	0	0.971429	0	0	1	0.388571	0.0164
Eschweilera_juruensis	0.0666667	0	0.333333	0.245283	0	0.754717	3	0.251572	0.1005
Eschweilera_kaputna	0	0.333333	0	0	1	0	2	0.333333	0.0425
Eschweilera_laevicarpa	0.266667	0.333333	0.128205	0.349462	0.349462	0.16129	2	0.116487	0.6241
Eschweilera_ovalifolia	0.266667	0	0.205128	0.545455	0	0.454545	1	0.145455	0.3797
Eschweilera_parvifolia	0.466667	0.333333	0.25641	0.735691	0.0418006	0.163987	1	0.343323	0.0666
Eschweilera_rufifolia	0.533333	0	0.461538	0.502803	0	0.285874	1	0.268161	0.2889
Eschweilera_tessmannii	0.333333	0.333333	0.025641	0.609375	0.126953	0.00976562	1	0.203125	0.1428
Esenbeckia_amazonica	0	0	0.128205	0	0	1	3	0.128205	0.1882
Eugenia_anastomosans	0.0666667	0	0	1	0	0	1	0.0666667	0.459
Eugenia_black	0.0666667	0	0	1	0	0	1	0.0666667	0.4602
Eugenia_blacksheep	0	0	0.025641	0	0	1	3	0.025641	1
Eugenia_chicaretic	0.0666667	0	0	0.5	0	0	1	0.0333333	1
Eugenia_cuspidifolia	0.133333	0	0.0512821	0.722222	0	0.277778	1	0.0962963	0.439
Eugenia_dittocrepis	0.0666667	0	0	0.5	0	0	1	0.0333333	1
Eugenia_doublering	0	0	0.025641	0	0	1	3	0.025641	1
Eugenia_egensis	0.133333	0	0.128205	0.464286	0	0.535714	3	0.0686813	0.7835
Eugenia_eschweil_	0.0666667	0	0	1	0	0	1	0.0666667	0.4556
Eugenia_feijoi	0.133333	0.333333	0.179487	0.222857	0.371429	0.257143	2	0.12381	0.5195
Eugenia_festoendida	0.0666667	0	0	1	0	0	1	0.0666667	0.4577
Eugenia_florida	0.266667	0	0.282051	0.3083	0	0.434783	3	0.122631	0.7276
Eugenia_galalonensis	0	0	0.0512821	0	0	1	3	0.0512821	0.4598
Eugenia_heterochroma	0.133333	0	0.025641	0.83871	0	0.16129	1	0.111828	0.2721
Eugenia_indet	0	0	0.025641	0	0	1	3	0.025641	1
Eugenia_kaputna	0	0.333333	0	0	1	0	2	0.333333	0.0401
Eugenia_lambertiana	0	0	0.0769231	0	0	0.324675	4	0.0450216	0.7539
Eugenia_lime	0	0	0.0769231	0	0	1	3	0.0769231	0.4791
Eugenia_macro-oerst	0	0	0.025641	0	0	1	3	0.025641	1
Eugenia_macrocalyx	0	0	0.025641	0	0	1	3	0.025641	1
Eugenia_margin	0	0	0.025641	0	0	1	3	0.025641	1
Eugenia_marowynensis	0	0	0.0769231	0	0	1	3	0.0769231	0.4624
Eugenia_medioperp-rojo	0.0666667	0	0.025641	0.722222	0	0.277778	1	0.0481481	0.9105
Eugenia_multirimosa	0	0	0.0512821	0	0	1	3	0.0512821	0.6852
Eugenia_muricata	0.0666667	0	0.0769231	0.168831	0	0.324675	4	0.0337662	0.9052
Eugenia_panosadorada	0	0	0.025641	0	0	1	3	0.025641	1
Eugenia_patens	0.0666667	0	0.025641	0.722222	0	0.277778	1	0.0481481	0.9138
Eugenia_patrisii	0.0666667	0	0	1	0	0	1	0.0666667	0.46
Eugenia_pinprick	0	0	0.025641	0	0	1	3	0.025641	1
Eugenia_schunkei	0.0666667	0	0.25641	0.0896552	0	0.551724	3	0.141468	0.4333
Eugenia_soft	0	0	0.025641	0	0	1	3	0.025641	1
Eugenia_sovran	0	0	0.230769	0	0	1	3	0.230769	0.0825
Eugenia_stipitata	0	0	0.0512821	0	0	1	3	0.0512821	0.4576
Eugenia_tetrasticha	0.0666667	0	0.025641	0.722222	0	0.277778	1	0.0481481	0.9099
Eugenia_tomentdelicada	0.0666667	0	0	1	0	0	1	0.0666667	0.4524
Eugenia_yasuniana	0	0	0.0769231	0	0	1	3	0.0769231	0.4891
Euplassa_inaequalis	0.0666667	0	0	1	0	0	1	0.0666667	0.452
Euplassa_occidentalis	0.133333	0	0	1	0	0	1	0.133333	0.1684
Euterpe_precatoria	0.666667	0	0.615385	0.332087	0	0.635514	3	0.391086	0.1418
Exostema_maynense	0	0	0.0769231	0	0	1	3	0.0769231	0.4775
Faramea_anisocalyx	0	0	0.025641	0	0	1	3	0.025641	1
Faramea_capillipes	0	0.333333	0	0	1	0	2	0.333333	0.0425
Faramea_eurycarpa	0	0	0.025641	0	0	1	3	0.025641	1
Faramea_glandulosa	0.0666667	0	0.0769231	0.464286	0	0.535714	3	0.0412088	0.8382
Faramea_indet	0	0	0.025641	0	0	1	3	0.025641	1
Faramea_multiflora	0	0	0.0512821	0	0	1	3	0.0512821	0.457
Faramea_occidentalis	0	0	0.025641	0	0	1	3	0.025641	1
Faramea_parvibractea	0.0666667	0	0	1	0	0	1	0.0666667	0.4551
Faramea_spathacea	0	0	0.025641	0	0	1	3	0.025641	1
Faramea_tamberlikiana	0	0	0.025641	0	0	1	3	0.025641	1
Faramea_torquata	0.0666667	0	0.0769231	0.342105	0	0.657895	3	0.0506073	0.706
Ferdinandusa_“kaputna”	0	0.333333	0	0	1	0	2	0.333333	0.04
Ferdinandusa_elliptica	0.2	0	0	1	0	0	1	0.2	0.1228
Ferdinandusa_guainiae	0.133333	0.333333	0.025641	0.248408	0.414013	0.254777	2	0.138004	0.2166
Ferdinandusa_uaupensis	0	0.333333	0	0	1	0	2	0.333333	0.0414
Ficus_brevibracteata	0	0	0.0769231	0	0	1	3	0.0769231	0.4853
Ficus_broadwayi	0	0	0.025641	0	0	1	3	0.025641	1
Ficus_casapiensis	0.133333	0	0	1	0	0	1	0.133333	0.1633
Ficus_castellviana	0.0666667	0	0	0.166667	0	0	4	0.111111	0.2658
Ficus_cuatrecasasiana	0	0	0.025641	0	0	1	3	0.025641	1
Ficus_donnell-smithii	0.133333	0	0	0.666667	0	0	1	0.0888889	0.3283
Ficus_gomelleira	0.0666667	0	0.0512821	0.361111	0	0.277778	1	0.0240741	1
Ficus_guianensis	0.0666667	0	0.0512821	0.795918	0	0.204082	1	0.0530612	0.603
Ficus_indet	0	0	0.025641	0	0	1	3	0.025641	1
Ficus_insipida	0.133333	0	0.153846	0.366197	0	0.633803	3	0.0975081	0.6377
Ficus_juno	0	0	0.025641	0	0	0.16129	4	0.055914	0.3945
Ficus_macbridei	0	0	0.0512821	0	0	0.16129	4	0.167742	0.236
Ficus_mathewsii	0.133333	0	0	1	0	0	1	0.133333	0.1677
Ficus_maxima	0	0	0.205128	0	0	1	3	0.205128	0.1633
Ficus_nymphaefolia/ypselophlebia_cf.	0	0	0.025641	0	0	0.277778	4	0.0481481	0.9105
Ficus_piresiana	0.133333	0	0.25641	0.270833	0	0.729167	3	0.186966	0.1768
Ficus_pulchella	0	0	0.025641	0	0	0.277778	4	0.0481481	0.9134
Ficus_schippii	0.0666667	0	0.0769231	0.464286	0	0.535714	3	0.0412088	0.8467
Ficus_schultesii	0	0	0.0512821	0	0	1	3	0.0512821	0.4475
Ficus_tonduzii	0	0	0.0512821	0	0	1	3	0.0512821	0.4551
Ficus_trianae	0.0666667	0	0	0.0666667	0	0	4	0.0622222	0.4918
Ficus_trigona	0	0	0.025641	0	0	1	3	0.025641	1
Ficus_trigonata	0	0	0.025641	0	0	1	3	0.025641	1
Ficus_uiant	0.0666667	0	0	1	0	0	1	0.0666667	0.4614
Ficus_ursina	0	0	0.0512821	0	0	1	3	0.0512821	0.4586
Froesia_diffusa	0	0	0.025641	0	0	1	3	0.025641	1
Fusaea_longifolia	0.4	0	0.025641	0.747126	0	0.0287356	1	0.298851	0.0343
Garcinia_brasiliensis	0.2	0	0.102564	0.675325	0	0.324675	1	0.135065	0.3642
Garcinia_condor	0	0.333333	0	0	1	0	2	0.333333	0.0437
Garcinia_intermedia	0.133333	0	0	1	0	0	1	0.133333	0.1647
Garcinia_macrophylla	0.266667	0	0.179487	0.6	0	0.25	1	0.16	0.324
Garcinia_madruno	0.2	0	0.179487	0.297143	0	0.257143	4	0.118857	0.5814
Garcinia_sp	0.0666667	0	0	1	0	0	1	0.0666667	0.4598
Geissospermum_sp	0.0666667	0	0	1	0	0	1	0.0666667	0.4542
Genipa_americana	0.0666667	0	0.025641	0.722222	0	0.277778	1	0.0481481	0.9083
Gloeospermum_equatoriense	0	0	0.025641	0	0	0.365854	4	0.0422764	0.914
Gloeospermum_longifolium	0.0666667	0	0.025641	0.156627	0	0.060241	4	0.0522088	0.6875
Gloeospermum_sclerophyllum	0	0	0	0	0	0	4	0.0666667	0.4563
Gloeospermum_sphaerocarpum	0	0	0.025641	0	0	1	3	0.025641	1
Glycydendron_amazonicum	0.2	0	0.333333	0.295455	0	0.606061	3	0.20202	0.2275
Gordonia_fruticosa	0.0666667	0	0	1	0	0	1	0.0666667	0.4635
Graffenrieda_intermedia	0	0	0.025641	0	0	0.672269	4	0.0218487	1
Grias_neuberthii	0	0	0.615385	0	0	0.392842	4	0.364295	0.0918
Grias_peruviana	0	0	0	0	0	0	4	0.333333	0.0132
Guadua_chinese	0	0	0.025641	0	0	0.16129	4	0.055914	0.3935
Guapira_clásica	0	0	0.025641	0	0	1	3	0.025641	1
Guapira_granclásica	0	0	0.025641	0	0	1	3	0.025641	1
Guapira_relief	0	0	0.025641	0	0	1	3	0.025641	1
Guapira_tomenrufa	0	0	0	0	0	0	4	0.0666667	0.4579
Guarea_carapoides	0	0	0	0	0	0	4	0.2	0.1275
Guarea_carinata	0	0	0.205128	0	0	0.606061	3	0.12432	0.4446
Guarea_ecuadoriensis	0.0666667	0	0.179487	0.213115	0	0.57377	3	0.102984	0.6057
Guarea_eschweilera_sp._nov._ined.	0	0	0.025641	0	0	1	3	0.025641	1
Guarea_fistulosa	0	0	0.0512821	0	0	1	3	0.0512821	0.6789
Guarea_glabra	0	0	0.0512821	0	0	1	3	0.0512821	0.457
Guarea_gomma	0.133333	0	0.461538	0.113537	0	0.829694	3	0.382936	0.0412
Guarea_grandifolia	0.0666667	0	0.435897	0.0143805	0	0.381637	4	0.322124	0.107
Guarea_guentheri	0.0666667	0	0.25641	0.178082	0	0.821918	3	0.210748	0.1244
Guarea_guidonia	0.0666667	0	0.205128	0.05	0	0.75	3	0.153846	0.4318
Guarea_heavy_sp._nov._ined.?	0	0	0.025641	0	0	1	3	0.025641	1
Guarea_indet	0	0	0.025641	0	0	1	3	0.025641	1
Guarea_kunthiana	0.266667	0	0.615385	0.0881783	0	0.508721	3	0.313059	0.1949
Guarea_macro	0.0666667	0	0	1	0	0	1	0.0666667	0.4546
Guarea_macrophylla	0.4	0.333333	0.538462	0.151682	0.0446122	0.384351	3	0.206958	0.7809
Guarea_percy	0	0	0.0512821	0	0	1	3	0.0512821	0.4589
Guarea_pterorhachis	0	0	0.538462	0	0	0.529716	3	0.285232	0.1613
Guarea_pubescens	0.2	0	0.205128	0.453488	0	0.193798	1	0.0906977	0.8242
Guarea_purusana	0.0666667	0	0.384615	0.0517928	0	0.896414	3	0.344775	0.0704
Guarea_silvatica	0.333333	0	0.461538	0.407463	0	0.320896	3	0.148106	0.8807
Guatteria_amazonica	0	0	0	0	0	0	4	0.0666667	0.4557
Guatteria_asimet	0	0	0	0	0	0	4	0.0666667	0.462
Guatteria_asplundiana	0.333333	0	0.358974	0.528908	0	0.471092	1	0.176303	0.3686
Guatteria_brevicuspis	0.0666667	0	0.128205	0.609375	0	0.390625	3	0.0500801	0.9129
Guatteria_citriodora	0.2	0	0	1	0	0	1	0.2	0.1363
Guatteria_diana	0	0	0.025641	0	0	1	3	0.025641	1
Guatteria_dicli	0.0666667	0	0	1	0	0	1	0.0666667	0.4597
Guatteria_ecuadorensis	0	0	0	0	0	0	4	0.0666667	0.4615
Guatteria_gentryi	0	0.666667	0	0	1	0	2	0.666667	0.0017
Guatteria_glaberrima	0.6	0	0.487179	0.31871	0	0.245161	4	0.203527	0.6281
Guatteria_guianensis	0.0666667	0	0.0769231	0.224138	0	0.775862	3	0.0596817	0.6496
Guatteria_hispida	0.133333	0	0.0512821	0.722222	0	0.277778	1	0.0962963	0.4441
Guatteria_impreso	0.0666667	0	0	1	0	0	1	0.0666667	0.4544
Guatteria_indet	0	0	0.025641	0	0	1	3	0.025641	1
Guatteria_megalophylla	0	0	0.128205	0	0	0.57377	4	0.0852459	0.6902
Guatteria_multivenia	0.133333	0	0.230769	0.0828025	0	0.116773	4	0.32017	0.0614
Guatteria_myrsinac	0.0666667	0	0	1	0	0	1	0.0666667	0.4483
Guatteria_pastazae	0	0	0	0	0	0	4	0.133333	0.1489
Guatteria_planerdorita	0	0	0.0512821	0	0	1	3	0.0512821	0.4607
Guatteria_prominintersec	0.133333	0	0	1	0	0	1	0.133333	0.1634
Guatteria_puncticulata	0	0	0	0	0	0	4	0.0666667	0.4597
Guatteria_punctommarron	0	0	0.025641	0	0	1	3	0.025641	1
Guatteria_recurvisepala	0.266667	0	0.230769	0.373563	0	0.402299	1	0.0996169	0.7471
Guatteria_schomburgkiana	0.0666667	0	0.025641	0.464286	0	0.535714	1	0.0309524	1
Guatteria_seri	0	0	0	0	0	0	4	0.0666667	0.4577
Guatteria_streambed	0	0	0.179487	0	0	0.561798	3	0.100835	0.6203
Guatteriopsis_ramiflora	0.0666667	0	0.0512821	0.536082	0	0.463918	1	0.0357388	0.9484
Guazuma_ulmifolia	0	0	0.0769231	0	0	1	3	0.0769231	0.4776
Guettarda_ovo	0	0	0.025641	0	0	1	3	0.025641	1
Gustavia_hexapetala	0.333333	0	0.512821	0.415525	0	0.327245	3	0.167818	0.79
Gustavia_longifolia	0.333333	0	0.820513	0.179251	0	0.650033	3	0.53336	0.0171
Gustavia_macarenensis	0	0	0	0	0	0	4	0.266667	0.0511
Gymnosporia_urbaniana	0	0	0.0769231	0	0	0.365854	4	0.0845528	0.4763
Hasseltia_floribunda	0	0	0.512821	0	0	0.869565	3	0.445931	0.0237
Hasseltia_hasseltomen	0	0	0.0512821	0	0	1	3	0.0512821	0.4528
Hebepetalum_humiriifolium	0.0666667	0	0	1	0	0	1	0.0666667	0.4604
Heisteria_acuminata	0	0	0.102564	0	0	0.490196	4	0.0679739	0.7207
Heisteria_indet	0	0	0.025641	0	0	1	3	0.025641	1
Heisteria_latifolia	0.0666667	0	0	0.5	0	0	1	0.0333333	1
Heisteria_megalophylla	0	0	0	0	0	0	4	0.133333	0.1679
Heisteria_nitida	0.0666667	0	0.358974	0.110169	0	0.889831	3	0.319426	0.0715
Heisteria_spruceana	0.266667	0	0.128205	0.544503	0	0.183246	1	0.145201	0.3929
Helicostylis_elegans	0.2	0	0.025641	0.793427	0	0.0234742	1	0.158685	0.1768
Helicostylis_scabra	0.0666667	0	0	1	0	0	1	0.0666667	0.466
Helicostylis_tomentosa	0.266667	0.333333	0.410256	0.112392	0.0936599	0.194524	4	0.159846	0.7364
Helicostylis_turbinata	0.266667	0	0.025641	0.577778	0	0.037037	1	0.154074	0.2255
Heliocarpus_americanus	0	0	0.025641	0	0	0.472973	4	0.0702703	0.4625
Henriettea_stellaris	0.0666667	0	0	1	0	0	1	0.0666667	0.4511
Herrania_nitida	0.0666667	0	0	1	0	0	1	0.0666667	0.4658
Hevea_guianensis	0.266667	0.333333	0.205128	0.143119	0.357798	0.105505	4	0.18367	0.3317
Hieronyma_alchorneoides	0.133333	0	0.410256	0.167622	0	0.515759	3	0.211594	0.3676
Hieronyma_kaputna	0	0.333333	0	0	1	0	2	0.333333	0.0399
Hieronyma_oblonga	0.4	0	0.25641	0.599078	0	0.16129	1	0.239631	0.2427
Himatanthus_bracteatus	0.133333	0	0.025641	0.288889	0	0.037037	4	0.134815	0.3193
Himatanthus_bracteatus/sucuuba_cf.	0.2	0	0.282051	0.606667	0	0.35	1	0.121333	0.6301
Himatanthus_indet	0	0	0.025641	0	0	1	3	0.025641	1
Himatanthus_sucuuba	0	0	0.0512821	0	0	0.0672646	4	0.186547	0.1197
Himatanthus_tarapotensis	0	0	0	0	0	0	4	0.0666667	0.4668
Hippotis_albiflora	0	0	0.025641	0	0	1	3	0.025641	1
Hippotis_brevipes	0	0	0	0	0	0	4	0.2	0.1168
Hippotis_mollis	0	0	0	0	0	0	4	0.133333	0.1629
Hirtella_“pub”	0	0.333333	0	0	1	0	2	0.333333	0.0402
Hirtella_aequatoriensis	0	0.333333	0	0	1	0	2	0.333333	0.0428
Hirtella_bicornis	0.133333	0	0.025641	0.886364	0	0.113636	1	0.118182	0.222
Hirtella_elongata	0.333333	0	0	1	0	0	1	0.333333	0.0098
Hirtella_excelsa	0	0	0.179487	0	0	0.821918	3	0.147524	0.2889
Hirtella_gracilipes	0.0666667	0	0	1	0	0	1	0.0666667	0.46
Hirtella_indet	0	0	0.025641	0	0	1	3	0.025641	1
Hirtella_macrophylla	0.133333	0	0	0.5	0	0	1	0.0666667	0.5713
Hirtella_magnifolia	0.0666667	0	0	1	0	0	1	0.0666667	0.4554
Hirtella_pilosissima	0	0	0.102564	0	0	1	3	0.102564	0.358
Hirtella_racemosa	0	0	0.025641	0	0	0.277778	4	0.0481481	0.9135
Hirtella_triandra	0.2	0	0.102564	0.423913	0	0.434783	1	0.0847826	0.756
Homalium_racemosum	0	0	0.025641	0	0	1	3	0.025641	1
Huberodendron_swietenioides	0	0	0	0	0	0	4	0.0666667	0.4576
Huertea_glandulosa	0.0666667	0	0.282051	0.0590909	0	0.409091	4	0.177273	0.3265
Humiriastrum_diguense	0	0.333333	0	0	1	0	2	0.333333	0.039
Hura_crepitans	0	0.333333	0	0	0.666667	0	2	0.222222	0.1183
Hydrochorea_corymbosa	0.4	0	0.179487	0.792244	0	0.207756	1	0.316898	0.0616
Hymenaea_oblongifolia	0.466667	0.333333	0.205128	0.480296	0.160099	0.135468	1	0.224138	0.2265
Hymenolobium_heterocarpum	0	0	0.025641	0	0	1	3	0.025641	1
Hyperacanthus_manolo	0	0	0.0512821	0	0	1	3	0.0512821	0.6848
Hyperacanthus_wilson	0	0	0.0512821	0	0	1	3	0.0512821	0.4521
Ilex_inundata	0.133333	0	0.153846	0.393939	0	0.606061	3	0.0932401	0.6756
Ilex_laureola	0.0666667	0.333333	0	0.166667	0.833333	0	2	0.277778	0.0809
Inga_6cuadra_aff._gracilifolia	0.133333	0.333333	0.461538	0.0718232	0.239411	0.497238	3	0.229494	0.2476
Inga_acreana	0.266667	0.333333	0.384615	0.139357	0.0995406	0.283308	4	0.159265	0.7147
Inga_acrocephala	0.0666667	0	0	1	0	0	1	0.0666667	0.4624
Inga_acrocephala/rusbyi_cf.	0	0	0.0769231	0	0	1	3	0.0769231	0.4604
Inga_acuminata	0.0666667	0	0.128205	0.191176	0	0.808824	3	0.103695	0.5027
Inga_alata	0.2	0	0.384615	0.347439	0	0.623608	3	0.239849	0.2135
Inga_alavelu	0.0666667	0	0	1	0	0	1	0.0666667	0.4631
Inga_alba	0.2	0.333333	0.358974	0.130653	0.326633	0.31407	3	0.112743	0.879
Inga_aliena	0	0	0.025641	0	0	1	3	0.025641	1
Inga_auristellae	0.533333	0	0.358974	0.586066	0	0.129781	1	0.312568	0.1408
Inga_bourgonii	0	0	0.128205	0	0	1	3	0.128205	0.3353
Inga_brachyrhachis	0.266667	0	0.0769231	0.608187	0	0.0877193	1	0.162183	0.247
Inga_capitata	0	0	0.538462	0	0	0.67029	3	0.360925	0.0739
Inga_cayennensis	0	0	0.179487	0	0	0.365854	4	0.126829	0.4009
Inga_chartacea	0.0666667	0	0.205128	0.128713	0	0.742574	3	0.152323	0.3142
Inga_ciliata	0	0	0.205128	0	0	0.63745	3	0.130759	0.4189
Inga_cinnamomea	0	0	0.153846	0	0	1	3	0.153846	0.2779
Inga_cordatoalata	0.266667	0	0.25641	0.574297	0	0.321285	1	0.153146	0.4309
Inga_coruscans	0.2	0	0.333333	0.319672	0	0.57377	3	0.191257	0.2778
Inga_cylindrica	0	0	0.025641	0	0	1	3	0.025641	1
Inga_delgadaoerst	0.0666667	0	0	1	0	0	1	0.0666667	0.4492
Inga_densiflora	0	0	0	0	0	0	4	0.0666667	0.4615
Inga_edulis	0	0	0.153846	0	0	0.48	3	0.0738462	0.7757
Inga_glomeriflora	0	0	0.102564	0	0	1	3	0.102564	0.3827
Inga_gracilior	0.0666667	0	0.025641	0.295455	0	0.113636	4	0.0787879	0.5635
Inga_heterophylla	0	0	0.0512821	0	0	1	3	0.0512821	0.4501
Inga_ilta	0	0	0.153846	0	0	1	3	0.153846	0.2656
Inga_indet	0	0	0.025641	0	0	1	3	0.025641	1
Inga_laurina	0	0	0.0512821	0	0	0.490196	4	0.0679739	0.5429
Inga_leiocalycina	0.2	0	0.461538	0.115385	0	0.769231	3	0.35503	0.0805
Inga_lenticelosa	0.0666667	0	0	1	0	0	1	0.0666667	0.4567
Inga_marginata	0.0666667	0	0.589744	0.0335917	0	0.529716	3	0.312396	0.1204
Inga_multijuga	0.0666667	0	0.0769231	0.8125	0	0.1875	1	0.0541667	0.8017
Inga_multinervis	0	0	0.179487	0	0	0.206972	4	0.317211	0.0646
Inga_nobilis	0.2	0	0.230769	0.248408	0	0.116773	4	0.169285	0.4232
Inga_obidensis	0	0	0.025641	0	0	1	3	0.025641	1
Inga_oerstediana	0.0666667	0	0.333333	0.0467626	0	0.485612	3	0.161871	0.3928
Inga_paraensis	0.0666667	0	0	1	0	0	1	0.0666667	0.465
Inga_pavonis	0	0	0.025641	0	0	0.16129	4	0.055914	0.3968
Inga_pezizifera	0	0	0.025641	0	0	0.0157729	4	0.196845	0.1247
Inga_poeppigiana	0.133333	0	0.128205	0.403101	0	0.193798	1	0.0537468	0.9554
Inga_pruriens	0	0	0.0769231	0	0	1	3	0.0769231	0.4661
Inga_psittacorum	0	0	0.025641	0	0	1	3	0.025641	1
Inga_punctata	0	0.333333	0.179487	0	0.382353	0.235294	2	0.127451	0.4852
Inga_ruiziana	0.133333	0	0.564103	0.33657	0	0.453074	3	0.25558	0.2738
Inga_rusbyi	0.466667	1	0.230769	0.348214	0.497449	0.121173	2	0.497449	0.0134
Inga_sapindoides	0	0	0.102564	0	0	1	3	0.102564	0.347
Inga_sarayacuensis	0.0666667	0	0.0512821	0.509804	0	0.490196	1	0.0339869	0.9516
Inga_sarmentosa	0	0	0.025641	0	0	1	3	0.025641	1
Inga_semialata	0	0	0.0512821	0	0	1	3	0.0512821	0.7719
Inga_sertulifera	0	0	0.25641	0	0	0.625	3	0.160256	0.2734
Inga_spectabilis	0.0666667	0	0.230769	0.193206	0	0.806794	3	0.186183	0.1928
Inga_splendens	0	0	0.230769	0	0	1	3	0.230769	0.0872
Inga_stenoptera	0.0666667	0	0.102564	0.805046	0	0.194954	1	0.0536697	0.8094
Inga_stenoptera/striolata_cf.	0.266667	0	0.128205	0.669749	0	0.330251	1	0.1786	0.211
Inga_stipulacea	0	0	0.0512821	0	0	1	3	0.0512821	0.4528
Inga_striata/venusta_aff.	0	0	0.025641	0	0	1	3	0.025641	1
Inga_striolata	0.133333	0	0	1	0	0	1	0.133333	0.1679
Inga_suaveolens	0.133333	0	0.25641	0.318627	0	0.490196	3	0.125691	0.5814
Inga_tenuistipula	0	0	0.205128	0	0	1	3	0.205128	0.1202
Inga_tessmannii	0.0666667	0	0.0769231	0.109244	0	0.12605	4	0.254902	0.0463
Inga_thibaudiana	0.333333	0	0.358974	0.292715	0	0.311258	4	0.211214	0.4015
Inga_umbellifera	0.333333	0	0.333333	0.352217	0	0.615764	3	0.205255	0.2885
Inga_umbratica	0.133333	0	0.282051	0.166134	0	0.543131	3	0.153191	0.474
Inga_velutina	0.266667	0	0.230769	0.58209	0	0.223881	1	0.155224	0.3675
Inga_venusta	0.0666667	0	0	1	0	0	1	0.0666667	0.4591
Inga_vera	0.0666667	0	0	1	0	0	1	0.0666667	0.4607
Inga_vismiifolia	0	0	0.205128	0	0	0.490196	3	0.100553	0.712
Inga_yacoana	0	0	0.230769	0	0	1	3	0.230769	0.0918
Inga_yarina	0.0666667	0	0	1	0	0	1	0.0666667	0.4632
Inga_yasuniana	0	0	0.025641	0	0	0.434783	4	0.0376812	1
Iriartea_deltoidea	0.266667	0	0.794872	0.0561344	0	0.663193	3	0.527154	0.0221
Iryanthera_crassifolia	0.0666667	0.666667	0	0.0909091	0.681818	0	2	0.454545	0.0136
Iryanthera_grandis	0.0666667	0	0.128205	0.141304	0	0.434783	4	0.0847826	0.7317
Iryanthera_hostmannii	0.6	0.333333	0.179487	0.419971	0.0954479	0.10279	1	0.251982	0.1937
Iryanthera_indet	0	0	0.025641	0	0	1	3	0.025641	1
Iryanthera_juruensis	0.6	0	0.615385	0.452611	0	0.270793	1	0.271567	0.338
Iryanthera_laevis	0.4	0	0.102564	0.793103	0	0.0862069	1	0.317241	0.058
Iryanthera_lancifolia	0.4	0.333333	0.025641	0.432818	0.0772889	0.00297265	1	0.173127	0.2821
Iryanthera_macrophylla	0.0666667	0.333333	0	0.0285714	0.428571	0	2	0.142857	0.1225
Iryanthera_tessmannii	0.4	0	0	0.285714	0	0	1	0.114286	0.4368
Iryanthera_tsuirim	0	0	0	0	0	0	4	0.0666667	0.4557
Iryanthera_ulei	0.0666667	0	0	1	0	0	1	0.0666667	0.4594
Isertia_rosea	0.0666667	0	0.0769231	0.126829	0	0.682927	3	0.0525328	0.9135
Ixora_killipii	0.0666667	0	0.0512821	0.265306	0	0.204082	4	0.0707483	0.637
Jacaranda_copaia	0.2	0	0.25641	0.257426	0	0.313531	4	0.114411	0.7471
Jacaranda_glabra	0	0	0.025641	0	0	1	3	0.025641	1
Jacaratia_digitata	0	0	0.410256	0	0	0.606061	3	0.24864	0.1726
Jacaratia_spinosa	0	0	0.025641	0	0	0.0714286	4	0.247619	0.0545
Klarobelia_napoensis	0	0	0.230769	0	0	1	3	0.230769	0.0593
Kutchubaea_semisericea	0	0	0.102564	0	0	1	3	0.102564	0.2912
Kutchubaea_sericantha	0	0.666667	0	0	1	0	2	0.666667	0.0008
Lacistema_aggregatum	0.0666667	0.333333	0.0769231	0.211957	0.353261	0.0815217	2	0.117754	0.3547
Lacistema_indet	0	0	0.025641	0	0	1	3	0.025641	1
Lacistema_med	0	0	0.102564	0	0	0.697674	3	0.0715564	0.6367
Lacistema_nena	0.133333	0	0.205128	0.52	0	0.48	3	0.0984615	0.7136
Lacmellea_floribunda	0.0666667	0	0.128205	0.526012	0	0.17341	1	0.0350674	1
Lacmellea_lactescens	0	0	0.205128	0	0	0.642202	3	0.131734	0.3962
Lacmellea_oblongata	0.0666667	0	0	1	0	0	1	0.0666667	0.4514
Lacmellea_tsuirim	0	0	0	0	0	0	4	0.0666667	0.46
Lacunaria_crenata	0.133333	0	0.102564	0.661017	0	0.338983	1	0.0881356	0.542
Lacunaria_green	0	0	0.0512821	0	0	1	3	0.0512821	0.4474
Lacunaria_jenmanii	0.133333	0	0	1	0	0	1	0.133333	0.1704
Ladenbergia_acutifolia	0	0.333333	0	0	1	0	2	0.333333	0.0395
Ladenbergia_amazonensis	0	0.333333	0	0	1	0	2	0.333333	0.0436
Ladenbergia_muzonensis	0	0.333333	0	0	1	0	2	0.333333	0.0428
Ladenbergia_oblongifolia	0	0	0	0	0	0	4	0.133333	0.1676
Laetia_procera	0.333333	0	0.358974	0.198171	0	0.564024	3	0.20247	0.3214
Laetia_suaveolens	0.0666667	0	0	1	0	0	1	0.0666667	0.4524
Lafoensia_acuminata	0	0	0.025641	0	0	1	3	0.025641	1
Laxoplumeria_tessmannii	0	0	0.0769231	0	0	1	3	0.0769231	0.4663
Lecointea_amazonica	0	0	0.025641	0	0	1	3	0.025641	1
Lecointea_peruviana	0	0	0.128205	0	0	0.729167	3	0.0934829	0.5017
Lecythis_oval	0	0.333333	0	0	0.625	0	2	0.208333	0.0849
Lecythis_rios-daza	0	0	0.102564	0	0	1	3	0.102564	0.295
Lecythis_tsuirim	0	0	0	0	0	0	4	0.0666667	0.4509
Lecythis_zabucajo	0.0666667	0	0.025641	0.722222	0	0.277778	1	0.0481481	0.9125
Leonia_crassa	0	0	0.564103	0	0	0.835443	3	0.471276	0.0239
Leonia_glycycarpa	0.266667	0	0.487179	0.222698	0	0.331906	4	0.296931	0.1688
Leonia_indet	0	0	0.025641	0	0	1	3	0.025641	1
Leonia_racemosa	0.0666667	0	0.102564	0.684211	0	0.230263	1	0.045614	0.9297
Licania_subcordata	0	0.333333	0	0	1	0	2	0.333333	0.0436
Licania_apetala	0.266667	0	0	0.772727	0	0	1	0.206061	0.109
Licania_arborea	0	0	0.0512821	0	0	0.434783	4	0.0376812	0.8542
Licania_bitterlime	0	0	0.025641	0	0	1	3	0.025641	1
Licania_bracteo-lanuginosa	0.133333	0	0	1	0	0	1	0.133333	0.1676
Licania_brittoniana	0.4	0	0.333333	0.654088	0	0.345912	1	0.261635	0.1394
Licania_canescens	0.0666667	0	0	1	0	0	1	0.0666667	0.4572
Licania_caudata	0.0666667	0	0.0769231	0.464286	0	0.535714	3	0.0412088	0.835
Licania_cuyabenensis	0.133333	0	0.102564	0.795918	0	0.204082	1	0.106122	0.4373
Licania_durifolia	0.2	0	0.179487	0.464286	0	0.535714	3	0.0961538	0.7604
Licania_egleri	0	1	0	0	1	0	2	1	0.0001
Licania_elliptica	0	0	0.102564	0	0	1	3	0.102564	0.3113
Licania_granvillei	0.266667	0	0.025641	0.934641	0	0.0653595	1	0.249237	0.0584
Licania_guianensis	0.0666667	0	0.102564	0.168831	0	0.324675	4	0.0337662	0.9919
Licania_harlingii	0.333333	0	0.384615	0.359116	0	0.31768	3	0.122184	0.8904
Licania_heteromorpha	0.2	0	0	0.727273	0	0	1	0.145455	0.1852
Licania_hypoleuca	0.333333	0	0	0.642857	0	0	1	0.214286	0.1086
Licania_indet	0	0	0.025641	0	0	1	3	0.025641	1
Licania_intrapetiolaris	0.0666667	0	0	1	0	0	1	0.0666667	0.4642
Licania_kaputna	0	0.333333	0	0	1	0	2	0.333333	0.038
Licania_krukovii	0	0	0.0512821	0	0	1	3	0.0512821	0.4504
Licania_kunthiana	0	0.333333	0	0	1	0	2	0.333333	0.0406
Licania_lata	0.0666667	0	0.102564	0.19697	0	0.606061	3	0.0621601	0.8115
Licania_latexrojo	0	0	0.025641	0	0	1	3	0.025641	1
Licania_latifolia	0	0	0.0512821	0	0	1	3	0.0512821	0.4566
Licania_leite-cerosa_canescens	0.133333	0	0	0.75	0	0	1	0.1	0.2657
Licania_longipedicellata	0.0666667	0	0.025641	0.83871	0	0.16129	1	0.055914	0.3927
Licania_longistyla	0.0666667	0	0.102564	0.188406	0	0.434783	4	0.0502415	0.9177
Licania_macrocarpa	0.133333	0	0.102564	0.509804	0	0.490196	1	0.0679739	0.7177
Licania_micrantha	0.133333	0	0	0.666667	0	0	1	0.0888889	0.3315
Licania_octandra	0.266667	0	0.102564	0.894349	0	0.0737101	1	0.238493	0.0931
Licania_pallida	0.133333	0.333333	0.025641	0.152047	0.760234	0.0877193	2	0.253411	0.0683
Licania_reticulata	0.133333	0	0.102564	0.42623	0	0.57377	3	0.0588483	0.8165
Licania_silvae	0	0	0.128205	0	0	1	3	0.128205	0.3261
Licania_sothersiae	0.0666667	0	0	1	0	0	1	0.0666667	0.4665
Licania_triandra	0	0.333333	0	0	1	0	2	0.333333	0.0448
Licania_unguiculata	0.133333	0	0	1	0	0	1	0.133333	0.1637
Licania_urceolaris	0.333333	0	0.0769231	0.832317	0	0.167683	1	0.277439	0.0636
Licania_velutina	0.0666667	0	0.102564	0.393939	0	0.606061	3	0.0621601	0.8212
Licania_yasuni	0	0	0.025641	0	0	1	3	0.025641	1
Licaria_angosta	0.0666667	0	0	1	0	0	1	0.0666667	0.4559
Licaria_aurea	0.133333	0	0	1	0	0	1	0.133333	0.1595
Licaria_cannella	0.2	0	0.25641	0.448276	0	0.551724	3	0.141468	0.4332
Licaria_chiquita	0.0666667	0	0	1	0	0	1	0.0666667	0.4554
Licaria_exserta	0	0	0.025641	0	0	1	3	0.025641	1
Licaria_guianensis	0.333333	0.333333	0.307692	0.317073	0.226481	0.365854	3	0.11257	0.8323
Licaria_triandra	0.133333	0	0.128205	0.376812	0	0.434783	3	0.0557414	0.9423
Lindackeria_indet	0	0	0.025641	0	0	1	3	0.025641	1
Lindackeria_paludosa	0.0666667	0	0.205128	0.0349462	0	0.685484	3	0.140612	0.4424
Lissocarpa_stenocarpa	0	0	0	0	0	0	4	0.0666667	0.4597
Lonchocarpus_seorsus	0	0	0.461538	0	0	0.863874	3	0.398711	0.0345
Tovomita callophylophylla	0	0.333333	0	0	1	0	2	0.333333	0.0413
Lozania_indet	0	0	0.025641	0	0	1	3	0.025641	1
Luehea_cymulosa	0.266667	0	0.102564	0.742857	0	0.257143	1	0.198095	0.1385
Luehea_deciduous	0	0	0.025641	0	0	1	3	0.025641	1
Luehea_white	0.0666667	0	0.025641	0.83871	0	0.16129	1	0.055914	0.3954
Lueheopsis_hoehnei	0.0666667	0	0	1	0	0	1	0.0666667	0.4553
Lueheopsis_rosea	0.0666667	0	0	1	0	0	1	0.0666667	0.455
Lunania_parviflora	0	0	0.179487	0	0	0.338983	4	0.176271	0.1843
Mabea_acutissima	0	0.666667	0	0	1	0	2	0.666667	0.0012
Mabea_indet	0	0	0.025641	0	0	1	3	0.025641	1
Mabea_klugii	0	0	0.128205	0	0	0.620438	4	0.101217	0.6053
Mabea_macbridei	0.2	0	0	0.965517	0	0	1	0.193103	0.1021
Mabea_maynensis	0	0	0.025641	0	0	1	3	0.025641	1
Mabea_nitida	0.266667	0	0.102564	0.737589	0	0.239362	1	0.19669	0.1633
Mabea_occidentalis	0	0	0.0512821	0	0	0.697674	3	0.0357782	0.9475
Mabea_piriri	0.4	0	0.358974	0.501071	0	0.471092	1	0.200428	0.3004
Mabea_speciosa	0	0	0.0769231	0	0	0.793651	3	0.0610501	0.6267
Mabea_subsessilis	0	0.666667	0	0	1	0	2	0.666667	0.0015
Machaerium_aristulatum	0	0	0.025641	0	0	1	3	0.025641	1
Machaerium_floribundum	0.133333	0	0.153846	0.393939	0	0.606061	3	0.0932401	0.6678
Machaerium_leiophyllum	0.0666667	0	0.025641	0.83871	0	0.16129	1	0.055914	0.397
Maclura_tinctoria	0	0	0.0512821	0	0	1	3	0.0512821	0.4606
Macoubea_guianensis	0.0666667	0	0	1	0	0	1	0.0666667	0.4525
Macrolobium_acaciifolium	0.266667	0	0.0769231	0.912281	0	0.0877193	1	0.243275	0.0746
Macrolobium_angustifolium	0.266667	0	0.282051	0.291992	0	0.708008	3	0.199695	0.2902
Macrolobium_archeri	0.0666667	0	0.230769	0.101562	0	0.898438	3	0.207332	0.1083
Macrolobium_colombianum	0	0	0.025641	0	0	1	3	0.025641	1
Macrolobium_gracile	0.266667	1	0.102564	0.314516	0.599078	0.0864055	2	0.599078	0.0025
Macrolobium_ischnocalyx	0.133333	0	0.153846	0.265306	0	0.646259	3	0.0994244	0.6461
Macrolobium_limbatum	0.266667	0.666667	0.0769231	0.522788	0.348525	0.0938338	2	0.23235	0.0888
Macrolobium_microcalyx	0.133333	0	0	1	0	0	1	0.133333	0.1708
Macrolobium_multijugum	0.133333	0	0	0.923077	0	0	1	0.123077	0.1878
Macrolobium_novel	0	0	0.025641	0	0	1	3	0.025641	1
Macrolobium_stenocladum	0	0	0.025641	0	0	1	3	0.025641	1
Macrolobium_suaveolens	0	1	0	0	1	0	2	1	0.0001
Macrolobium_yasuni	0	0	0.0512821	0	0	1	3	0.0512821	0.7698
Magnolia_rimachii	0	0	0	0	0	0	4	0.266667	0.0431
Malouetia_flavescens	0	0	0.025641	0	0	0.16129	4	0.055914	0.3876
Manilkara_inundata	0.0666667	0	0	1	0	0	1	0.0666667	0.4551
Maquira_calophylla	0.0666667	0	0.538462	0.0555556	0	0.833333	3	0.448718	0.0274
Maquira_guianensis	0.2	0	0.102564	0.541667	0	0.277778	1	0.108333	0.5726
Margaritaria_nobilis	0.133333	0	0.538462	0.178082	0	0.821918	3	0.442571	0.0286
Marila_alternifolia	0.0666667	0	0.0512821	0.1625	0	0.1875	4	0.13	0.3661
Marila_grandiflora	0	0	0.0512821	0	0	1	3	0.0512821	0.7796
Marila_indet	0	0	0.025641	0	0	1	3	0.025641	1
Marila_laxiflora	0	0	0.025641	0	0	1	3	0.025641	1
Marila_myrsinac	0	0	0.0769231	0	0	1	3	0.0769231	0.479
Marila_pluricostata	0.0666667	0	0	1	0	0	1	0.0666667	0.4589
Marila_tomentosa	0	0	0.128205	0	0	1	3	0.128205	0.324
Marlierea_blancanueva	0.0666667	0	0.025641	0.565217	0	0.434783	1	0.0376812	1
Marlierea_schomburgkiana	0	0	0.0512821	0	0	1	3	0.0512821	0.6773
Marlierea_sp	0.0666667	0	0	1	0	0	1	0.0666667	0.4529
Marlierea_subulata	0.0666667	0	0	1	0	0	1	0.0666667	0.4619
Matayba_adenanthera	0	0	0.025641	0	0	0.277778	4	0.0481481	0.9133
Matayba_guianensis	0	0.666667	0	0	1	0	2	0.666667	0.0014
Matayba_indet	0	0	0.025641	0	0	1	3	0.025641	1
Matayba_macrostylis	0.0666667	0	0	1	0	0	1	0.0666667	0.4647
Matayba_peruviana	0	0	0	0	0	0	4	0.0666667	0.4602
Matayba_purgans	0.0666667	0.333333	0.025641	0.156627	0.783133	0.060241	2	0.261044	0.0987
Matisia_arteagensis	0	0	0.025641	0	0	1	3	0.025641	1
Matisia_bracteolosa	0.333333	0	0.461538	0.268041	0	0.575601	3	0.265662	0.2153
Matisia_cordata	0.0666667	0	0.307692	0.0575221	0	0.884956	3	0.272294	0.0842
Matisia_idroboi	0.0666667	0	0.179487	0.369168	0	0.314402	4	0.063286	0.9609
Matisia_indet	0	0	0.025641	0	0	1	3	0.025641	1
Matisia_lasiocalyx	0.133333	0	0.025641	0.0513834	0	0.00658761	4	0.31401	0.0584
Matisia_lomensis	0.0666667	0	0.179487	0.0984848	0	0.606061	3	0.10878	0.5327
Matisia_longiflora	0	0	0.358974	0	0	0.732265	3	0.262865	0.1584
Matisia_malacocalyx	0.466667	0	0.564103	0.268041	0	0.616214	3	0.347608	0.1529
Matisia_obliquifolia	0	0	0.564103	0	0	0.896	3	0.505436	0.0181
Matisia_ochrocalyx	0.0666667	0	0	0.0645161	0	0	4	0.187097	0.081
Mauritia_flexuosa	0.133333	0	0.102564	0.224396	0	0.768124	3	0.078782	0.6597
Mauritiella_armata	0	0	0.025641	0	0	1	3	0.025641	1
Mayna_parvifolia	0	0	0.0512821	0	0	1	3	0.0512821	0.4466
Maytenus_amazonica	0.133333	0	0	0.875	0	0	1	0.116667	0.1987
Maytenus_cuero	0.0666667	0	0	1	0	0	1	0.0666667	0.4546
Maytenus_guyanensis	0	0	0.0512821	0	0	0.434783	4	0.0376812	0.853
Maytenus_indet	0	0	0.025641	0	0	1	3	0.025641	1
Maytenus_macrocarpa	0.133333	0	0.205128	0.25	0	0.416667	3	0.0854701	0.8828
Maytenus_peking	0	0	0.025641	0	0	1	3	0.025641	1
Melicoccus_novogranatensis	0.133333	0	0.333333	0.111111	0	0.740741	3	0.246914	0.139
Melicoccus_oliviformis	0.0666667	1	0	0.0196078	0.980392	0	2	0.980392	0.0001
Meliosma_dudosa	0	0.333333	0	0	1	0	2	0.333333	0.0411
Meliosma_herbertii	0.133333	0	0.282051	0.274648	0	0.633803	3	0.178765	0.2466
Meliosma_indet	0	0	0.025641	0	0	1	3	0.025641	1
Meliosma_loretoyacuensis	0.2	0	0.025641	0.45614	0	0.0877193	1	0.0912281	0.5778
Meliosma_palustris	0.0666667	0	0	0.142857	0	0	4	0.0571429	0.4722
Meliosma_polyneura	0	0	0.0769231	0	0	1	3	0.0769231	0.4822
Meliosma_vasquezii	0	0	0.0769231	0	0	1	3	0.0769231	0.4834
Memora_cladotricha	0.2	0	0.025641	0.684211	0	0.0877193	1	0.136842	0.2961
Metteniusa_tessmanniana	0	0	0.0769231	0	0	1	3	0.0769231	0.468
Mezilaurus_campaucola	0	0.666667	0	0	1	0	2	0.666667	0.0009
Mezilaurus_itauba	0.0666667	0	0	1	0	0	1	0.0666667	0.4606
Mezilaurus_opaca	0.0666667	0	0	0.5	0	0	1	0.0333333	1
Mezilaurus_retic	0.0666667	0	0	1	0	0	1	0.0666667	0.4651
Mezilaurus_sprucei	0.0666667	0	0	1	0	0	1	0.0666667	0.4619
Mezilaurus_triunca	0	0	0.128205	0	0	1	3	0.128205	0.3199
Miconia_abbreviata	0.0666667	0	0.025641	0.722222	0	0.277778	1	0.0481481	0.9118
Miconia_ampla	0.0666667	0	0	1	0	0	1	0.0666667	0.4479
Miconia_bubalina	0.0666667	0	0.0512821	0.265306	0	0.204082	4	0.0353742	0.9185
Miconia_cazal	0	0	0	0	0	0	4	0.0666667	0.4617
Miconia_cazaletii	0.0666667	0	0.025641	0.83871	0	0.16129	1	0.055914	0.3911
Miconia_centrodesma	0	0	0.025641	0	0	1	3	0.025641	1
Miconia_cernua	0	0	0.025641	0	0	1	3	0.025641	1
Miconia_decurrens	0	0	0.0769231	0	0	1	3	0.0769231	0.486
Miconia_elata	0.0666667	0	0.25641	0.142857	0	0.714286	3	0.18315	0.1894
Miconia_estrobico	0	0	0.025641	0	0	1	3	0.025641	1
Miconia_flask	0	0	0.025641	0	0	1	3	0.025641	1
Miconia_france	0	0	0.0512821	0	0	1	3	0.0512821	0.6859
Miconia_glaucescens	0.133333	0	0.025641	0.590909	0	0.113636	1	0.0787879	0.5562
Miconia_grandifolia	0	0	0.153846	0	0	1	3	0.153846	0.2297
Miconia_hylophila	0	0	0	0	0	0	4	0.133333	0.1654
Miconia_indet	0	0	0.025641	0	0	1	3	0.025641	1
Miconia_insularis	0	0.666667	0	0	0.909091	0	2	0.606061	0.0026
Miconia_klugii	0.0666667	0	0	1	0	0	1	0.0666667	0.4686
Miconia_lamprophylla	0.0666667	0	0	0.444444	0	0	4	0.0740741	0.4704
Miconia_longifolia	0.0666667	0.333333	0	0.166667	0.833333	0	2	0.277778	0.0814
Miconia_matthaei	0	0	0.025641	0	0	1	3	0.025641	1
Miconia_minutiflora	0	0.333333	0	0	1	0	2	0.333333	0.0416
Miconia_multispicata	0.0666667	0	0.153846	0.270833	0	0.729167	3	0.112179	0.491
Miconia_napoana	0	0	0.205128	0	0	0.729167	3	0.149573	0.3601
Miconia_oval	0	0	0.102564	0	0	1	3	0.102564	0.3908
Miconia_pilgeriana	0.133333	0	0.128205	0.444444	0	0.555556	3	0.0712251	0.7495
Miconia_prasina	0.0666667	0	0	1	0	0	1	0.0666667	0.4657
Miconia_pterocaulon	0.0666667	0	0.025641	0.722222	0	0.277778	1	0.0481481	0.9104
Miconia_punctata	0.266667	0	0.230769	0.453488	0	0.319767	1	0.12093	0.5861
Miconia_rust	0	0	0.025641	0	0	1	3	0.025641	1
Miconia_saramago	0	0	0.025641	0	0	1	3	0.025641	1
Miconia_splendens	0.266667	0	0.0512821	0.882068	0	0.0969305	1	0.235218	0.0988
Miconia_subspicata	0	0	0.025641	0	0	1	3	0.025641	1
Miconia_symplectocaulos	0	0	0.025641	0	0	1	3	0.025641	1
Miconia_ternatifolia	0	0	0.025641	0	0	1	3	0.025641	1
Miconia_tipica5ha	0	0	0.128205	0	0	1	3	0.128205	0.3186
Miconia_trinervia	0	0	0.102564	0	0	0.315789	4	0.0912281	0.4752
Miconia_turku	0	0	0.025641	0	0	1	3	0.025641	1
Miconia_white	0	0	0.0769231	0	0	1	3	0.0769231	0.4659
Micrandra_elata	0	0	0	0	0	0	4	0.0666667	0.4587
Micrandra_rossiana	0	0	0	0	0	0	4	0.0666667	0.4539
Micrandra_spruceana	0	1	0	0	1	0	2	1	0.0001
Micropholis_brochidodroma	0.133333	0.666667	0.0769231	0.220963	0.736544	0.0424929	2	0.491029	0.0151
Micropholis_casiquiarensis	0	0	0	0	0	0	4	0.0666667	0.4578
Micropholis_egensis	0.2	0.333333	0.333333	0.234763	0.440181	0.23702	2	0.146727	0.5315
Micropholis_guyanensis	0.333333	0.333333	0.307692	0.447174	0.159705	0.233415	1	0.149058	0.5917
Micropholis_indet	0	0	0.025641	0	0	1	3	0.025641	1
Micropholis_melinoniana	0.133333	0	0.128205	0.0378457	0	0.0727802	4	0.177875	0.2231
Micropholis_sanctae-rosae	0.133333	0	0	1	0	0	1	0.133333	0.1644
Micropholis_venulosa	0.4	0.333333	0.589744	0.241187	0.120594	0.445269	3	0.262595	0.258
Minquartia_guianensis	0.4	0	0.589744	0.245556	0	0.277778	4	0.286	0.235
Mollia_gracilis	0	0	0.153846	0	0	1	3	0.153846	0.2331
Mollia_lepidota	0	0	0.102564	0	0	1	3	0.102564	0.3157
Mollinedia_ovata	0	0	0.0769231	0	0	1	3	0.0769231	0.4791
Mollinedia_panther	0	0	0.0512821	0	0	1	3	0.0512821	0.4564
Mollinedia_repanda	0	0	0	0	0	0	4	0.133333	0.1604
Mollinedia_tomentosa	0	0	0.025641	0	0	1	3	0.025641	1
Moronobea_coccinea	0.0666667	0.333333	0	0.166667	0.833333	0	2	0.277778	0.0831
Mosannona_papillosa	0	0	0.025641	0	0	1	3	0.025641	1
Mouriri_acutiflora	0.2	0	0.0512821	0.861878	0	0.138122	1	0.172376	0.1483
Mouriri_grandiflora	0.0666667	0	0.0769231	0.254902	0	0.490196	3	0.0377074	1
Mouriri_huberi	0.0666667	0	0	0.333333	0	0	4	0.0888889	0.311
Mouriri_icarus	0	0	0.025641	0	0	1	3	0.025641	1
Mouriri_laxiflora	0.133333	0	0.0769231	0.8125	0	0.1875	1	0.108333	0.3827
Mouriri_myrtifolia	0.0666667	0	0	1	0	0	1	0.0666667	0.4576
Mouriri_myrtilloides	0.2	0	0.102564	0.764706	0	0.235294	1	0.152941	0.2762
Mouriri_nigra	0.4	0	0.128205	0.795918	0	0.204082	1	0.318367	0.0622
Mouriri_oligantha	0	0	0.025641	0	0	1	3	0.025641	1
Mouriri_vernicosa	0.2	0	0.025641	0.743464	0	0.0653595	1	0.148693	0.249
Moutabea_aculeata	0	0	0.025641	0	0	1	3	0.025641	1
Myrcia_aliena	0	0	0.153846	0	0	1	3	0.153846	0.2366
Myrcia_chiquita	0.0666667	0	0	1	0	0	1	0.0666667	0.4563
Myrcia_guianensis	0.0666667	0	0	1	0	0	1	0.0666667	0.4559
Myrcia_indet	0	0	0.025641	0	0	1	3	0.025641	1
Myrcia_obumbrans	0.0666667	0	0.0512821	0.464286	0	0.535714	1	0.0309524	0.9513
Myrcia_portuguese	0	0	0.025641	0	0	1	3	0.025641	1
Myrcia_ridgely	0	0	0.128205	0	0	1	3	0.128205	0.3251
Myrcia_splendens	0	0	0.0769231	0	0	1	3	0.0769231	0.4648
Myrcia_walter	0	0	0.025641	0	0	1	3	0.025641	1
Myrciaria_amazonica	0	0	0.025641	0	0	1	3	0.025641	1
Myrciaria_dubia	0.2	0	0	1	0	0	1	0.2	0.1305
Myrciaria_dubius	0.133333	0	0	1	0	0	1	0.133333	0.158
Myrciaria_floribunda	0.0666667	0	0.0769231	0.464286	0	0.535714	3	0.0412088	0.8392
Myroxylon_balsamum	0	0	0.0769231	0	0	0.235294	4	0.152941	0.2714
Naucleopsis_concinna	0.0666667	0.333333	0	0.3	0.5	0	2	0.166667	0.1938
Naucleopsis_glabra	0.333333	0	0.230769	0.245283	0	0.141509	4	0.245283	0.1818
Naucleopsis_herrerensis	0.333333	0	0.153846	0.562162	0	0.297297	1	0.187387	0.1978
Naucleopsis_humilis	0	0	0.025641	0	0	1	3	0.025641	1
Naucleopsis_imitans	0.2	0	0.128205	0.675325	0	0.324675	1	0.135065	0.435
Naucleopsis_indet	0	0	0.025641	0	0	1	3	0.025641	1
Naucleopsis_krukovii	0.133333	0	0.435897	0.169935	0	0.702614	3	0.306268	0.1148
Naucleopsis_oblongifolia	0.466667	0	0	0.956522	0	0	1	0.446377	0.0221
Naucleopsis_ternstroemiiflora	0.133333	0	0	1	0	0	1	0.133333	0.1683
Naucleopsis_ulei	0.133333	0	0.410256	0.0548523	0	0.369198	4	0.191983	0.3873
Nealchornea_yapurensis	0.2	0	0.025641	0.41092	0	0.0287356	4	0.149425	0.2613
Nectandra_anib	0.0666667	0	0	1	0	0	1	0.0666667	0.4475
Nectandra_canescens	0.0666667	0	0.0769231	0.722222	0	0.277778	1	0.0481481	0.7631
Nectandra_cissiflora	0.266667	0	0.25641	0.513834	0	0.434783	1	0.137022	0.556
Nectandra_coeloclada	0.133333	0	0.102564	0.550265	0	0.449735	1	0.0733686	0.6105
Nectandra_crasa	0.0666667	0	0	1	0	0	1	0.0666667	0.4553
Nectandra_crassiloba	0.2	0.333333	0.333333	0.245283	0.245283	0.509434	3	0.169811	0.3409
Nectandra_cuneatocordata	0	0	0.0512821	0	0	1	3	0.0512821	0.4561
Nectandra_fragrans	0	0.333333	0	0	1	0	2	0.333333	0.0404
Nectandra_gracilis	0.133333	0	0.0769231	0.611765	0	0.235294	1	0.0815686	0.5208
Nectandra_indet	0	0	0.025641	0	0	1	3	0.025641	1
Nectandra_lineata	0.0666667	0	0.025641	0.0962963	0	0.037037	4	0.173333	0.1476
Nectandra_lineatifolia	0	0	0.025641	0	0	0.0877193	4	0.121637	0.2237
Nectandra_longiretic	0.0666667	0	0	1	0	0	1	0.0666667	0.4577
Nectandra_matthewsii	0.0666667	0	0	1	0	0	1	0.0666667	0.4636
Nectandra_maynensis	0.133333	0	0	1	0	0	1	0.133333	0.165
Nectandra_membranacea	0.133333	0.333333	0.128205	0.174497	0.436242	0.302013	2	0.145414	0.326
Nectandra_oppositifolia	0.0666667	0	0.102564	0.302326	0	0.697674	3	0.0715564	0.6289
Nectandra_opub	0	0	0.025641	0	0	1	3	0.025641	1
Nectandra_parviflora	0	0	0.0512821	0	0	1	3	0.0512821	0.4543
Nectandra_paucinervia	0.0666667	0	0.25641	0.0673575	0	0.932642	3	0.239139	0.0812
Nectandra_pearcei	0	0	0.128205	0	0	0.35461	4	0.129078	0.3378
Nectandra_purpurea	0.0666667	0	0	1	0	0	1	0.0666667	0.458
Nectandra_reticulata	0.0666667	0	0.0769231	0.139785	0	0.16129	4	0.139785	0.3711
Nectandra_roja	0	0	0	0	0	0	4	0.0666667	0.4631
Nectandra_rojaretic	0.133333	0	0	1	0	0	1	0.133333	0.1614
Nectandra_viburnoides	0	0	0.102564	0	0	0.775862	3	0.0795756	0.586
Neea_“kaputna”	0	0.333333	0	0	1	0	2	0.333333	0.0414
Neea_bajio	0.0666667	0	0.0512821	0.565217	0	0.434783	1	0.0376812	0.8495
Neea_chala	0.0666667	0	0	1	0	0	1	0.0666667	0.4653
Neea_divaricata	0.133333	0	0.102564	0.689394	0	0.113636	1	0.0919192	0.7606
Neea_falsagarci_	0.133333	0	0.025641	0.886364	0	0.113636	1	0.118182	0.2238
Neea_fuzzy	0	0	0.0512821	0	0	1	3	0.0512821	0.6768
Neea_garci	0.0666667	0	0	0.5	0	0	1	0.0333333	1
Neea_grancrasa	0.0666667	0	0	1	0	0	1	0.0666667	0.4577
Neea_green	0.133333	0	0.282051	0.481481	0	0.518519	3	0.146249	0.3652
Neea_indet	0	0	0.025641	0	0	1	3	0.025641	1
Neea_laxa	0.133333	0	0	0.5	0	0	1	0.0666667	0.5668
Neea_macrophylla	0.0666667	0	0	0.666667	0	0	1	0.0444444	0.7718
Neea_pantano	0	0	0.025641	0	0	1	3	0.025641	1
Neea_psychotrioides	0.0666667	0	0	0.0833333	0	0	4	0.305556	0.0188
Neea_pubiroja	0.0666667	0	0	1	0	0	1	0.0666667	0.4512
Neea_sp	0.133333	0	0	1	0	0	1	0.133333	0.1573
Neea_spruceana	0.0666667	0	0.333333	0.135417	0	0.729167	3	0.243056	0.1478
Neea_stilted	0.0666667	0	0.0512821	0.19403	0	0.223881	4	0.038806	0.8286
Neea_supercrasa	0.0666667	0	0.0512821	0.464286	0	0.535714	1	0.0309524	0.9482
Neea_verticillata	0	0	0.0512821	0	0	0.434783	4	0.0376812	0.8498
Neea_virens	0	0	0	0	0	0	4	0.0666667	0.4622
Neoptychocarpus_killipii	0.0666667	0	0	1	0	0	1	0.0666667	0.4681
Neosprucea_grandiflora	0	0	0.128205	0	0	0.697674	3	0.0894454	0.5179
Ochroma_pyramidale	0	0	0.0769231	0	0	1	3	0.0769231	0.4772
Ocotea_aciphylla	0.533333	0.333333	0.0512821	0.669697	0.0984848	0.0151515	1	0.357172	0.0539
Ocotea_amazonica	0.0666667	0	0.0769231	0.0822785	0	0.0949367	4	0.219409	0.0976
Ocotea_argyrophylla	0.466667	0.333333	0.153846	0.561886	0.127701	0.157171	1	0.262213	0.1187
Ocotea_bofo	0.0666667	0	0.0512821	0.696429	0	0.14881	1	0.0464286	0.8885
Ocotea_cernua	0.0666667	0	0.205128	0.0294118	0	0.147059	4	0.164706	0.3199
Ocotea_cujumary	0.133333	0	0	1	0	0	1	0.133333	0.1706
Ocotea_cuneifolia	0.133333	0	0.0512821	0.866667	0	0.133333	1	0.115556	0.2844
Ocotea_floribunda	0.266667	0	0.128205	0.66242	0	0.254777	1	0.176645	0.205
Ocotea_hirtostyla	0.0666667	0	0.025641	0.361111	0	0.277778	1	0.0240741	1
Ocotea_indet	0	0	0.025641	0	0	1	3	0.025641	1
Ocotea_javitensis	0.0666667	0.333333	0.307692	0.0408805	0.204403	0.345912	4	0.109015	0.8324
Ocotea_laurita	0	0	0.0512821	0	0	1	3	0.0512821	0.4532
Ocotea_lenitae	0.0666667	0	0	1	0	0	1	0.0666667	0.4546
Ocotea_leucoxylon	0.2	0	0.102564	0.163522	0	0.141509	4	0.138994	0.3699
Ocotea_lisagroovy	0.0666667	0	0.205128	0.132653	0	0.867347	3	0.177917	0.1917
Ocotea_longifolia	0.0666667	0	0.0512821	0.479508	0	0.0409836	4	0.127869	0.3224
Ocotea_neblinae	0	0.666667	0	0	1	0	2	0.666667	0.0012
Ocotea_negripuberula	0	0.333333	0	0	1	0	2	0.333333	0.0427
Ocotea_oblonga	0.2	0	0.128205	0.612565	0	0.183246	1	0.122513	0.4094
Ocotea_obovata	0.0666667	0	0.025641	0.19697	0	0.606061	3	0.01554	1
Ocotea_olivacea	0.0666667	0	0.025641	0.787879	0	0.113636	1	0.0525253	0.6329
Ocotea_opaca	0	0	0.025641	0	0	1	3	0.025641	1
Ocotea_ovalifolia	0.0666667	0	0	1	0	0	1	0.0666667	0.4687
Ocotea_peqsericea	0.266667	0	0.230769	0.464286	0	0.535714	1	0.12381	0.505
Ocotea_quixos	0.133333	0.666667	0.128205	0.107438	0.53719	0.247934	2	0.358127	0.0341
Ocotea_ramacanalada	0	0	0.025641	0	0	0.0877193	4	0.121637	0.1846
Ocotea_scalariformis	0.0666667	0	0.0512821	0.565217	0	0.434783	1	0.0376812	0.8522
Ocotea_sp_nov_ceano	0	0.333333	0	0	1	0	2	0.333333	0.0411
Ocotea_tessmannii	0.133333	0	0.0512821	0.634146	0	0.365854	1	0.0845528	0.5037
Ocotea_ucayalensis	0.0666667	0.333333	0.128205	0.103175	0.515873	0.277778	2	0.171958	0.1847
Oenocarpus_bataua	0.666667	0	0.666667	0.439056	0	0.302013	1	0.292704	0.4119
Oenocarpus_kampa	0	0.333333	0	0	1	0	2	0.333333	0.0431
Oenocarpus_mapora	0.0666667	0.333333	0.025641	0.0807453	0.403727	0.0310559	2	0.134576	0.2562
Ophiocaryon_heterophyllum	0	0	0	0	0	0	4	0.133333	0.1636
Ophiocaryon_manausense	0.133333	0	0	1	0	0	1	0.133333	0.1655
Ormosia_amazonica	0.0666667	0	0.0512821	0.317073	0	0.365854	1	0.0211382	1
Ormosia_elata	0.0666667	0	0.102564	0.440678	0	0.338983	3	0.0347675	1
Ormosia_grandiflora	0	0	0.025641	0	0	1	3	0.025641	1
Ormosia_kaputna	0	0.666667	0	0	1	0	2	0.666667	0.0017
Ormosia_paraensis	0.133333	0	0.0512821	0.866667	0	0.133333	1	0.115556	0.2847
Osteophloeum_platyspermum	0.4	1	0.153846	0.293434	0.489056	0.0752394	2	0.489056	0.0179
Otoba_glycycarpa	0.333333	0	0.692308	0.171806	0	0.770925	3	0.533717	0.0351
Otoba_parvifolia	0.133333	0	0.615385	0.0302091	0	0.426026	3	0.26217	0.293
Ouratea_amplifolia	0.0666667	0	0.0769231	0.764706	0	0.235294	1	0.0509804	0.7326
Ouratea_aromatica	0	0	0.025641	0	0	1	3	0.025641	1
Ouratea_crasa-serrulada	0.2	0	0.025641	0.912281	0	0.0877193	1	0.182456	0.187
Ouratea_pendula	0	0	0.0512821	0	0	0.606061	3	0.03108	0.9486
Ouratea_williamsii	0.0666667	0	0	1	0	0	1	0.0666667	0.4673
Oxandra_dull	0.0666667	0	0	1	0	0	1	0.0666667	0.4564
Oxandra_euneura	0.333333	0	0	0.909091	0	0	1	0.30303	0.0195
Oxandra_iromenga	0	0	0.025641	0	0	1	3	0.025641	1
Oxandra_mediocris	0.133333	0	0.230769	0.42623	0	0.57377	3	0.132409	0.4172
Oxandra_riedeliana	0	0	0.205128	0	0	1	3	0.205128	0.1105
Oxandra_xylopioides	0.2	0	0.025641	0.565217	0	0.0108696	4	0.141304	0.3464
Pachira_aquatica	0.0666667	0	0.025641	0.185714	0	0.0714286	4	0.0990476	0.4144
Pachira_nitida	0	0.666667	0	0	1	0	2	0.666667	0.0014
Pachira_insignis	0.0666667	0	0.333333	0.0469314	0	0.460289	3	0.15343	0.4992
Pachira_punga-schunkei	0.133333	0	0.333333	0.114638	0	0.449735	3	0.149912	0.6001
Palicourea_lasiantha	0	0	0	0	0	0	4	0.0666667	0.4545
Panopsis_rubescens	0.2	0.333333	0	0.52381	0.47619	0	2	0.15873	0.1954
Paradrypetes_subintegrifolia	0	0	0.102564	0	0	0.277778	4	0.0481481	0.781
Parahancornia_peruviana	0	0.333333	0	0	1	0	2	0.333333	0.04
Parathesis_amazonica	0	0	0.025641	0	0	1	3	0.025641	1
Parathesis_palaciosii	0	0	0.025641	0	0	1	3	0.025641	1
Parinari_klugii	0.4	0	0.0769231	0.455	0	0.025	1	0.182	0.2321
Parinari_neartin	0.0666667	0	0.025641	0.634146	0	0.365854	1	0.0422764	0.9118
Parinari_parilis	0	0	0.102564	0	0	1	3	0.102564	0.2911
Parkia_balslevii	0.333333	0	0.25641	0.541667	0	0.390625	1	0.180556	0.2401
Parkia_igneiflora	0	0.333333	0	0	1	0	2	0.333333	0.0467
Parkia_multijuga	0.133333	0.666667	0.25641	0.0526316	0.263158	0.263158	4	0.224561	0.2469
Parkia_nitida	0.333333	0	0.153846	0.722222	0	0.277778	1	0.240741	0.0816
Parkia_panurensis	0.0666667	0	0	1	0	0	1	0.0666667	0.4575
Parkia_pendula	0.2	0	0	1	0	0	1	0.2	0.1038
Parkia_velutina	0.266667	0	0.333333	0.386905	0	0.342262	3	0.114087	0.8574
Patinoa_paraensis/sphaerocarpa_cf.	0	0	0.307692	0	0	0.434783	4	0.150725	0.4047
Paullinia_xestophylla	0	0	0.0512821	0	0	1	3	0.0512821	0.4537
Pausandra_indet	0	0	0.025641	0	0	1	3	0.025641	1
Pausandra_trianae	0	0	0.358974	0	0	0.688623	3	0.247198	0.1544
Paypayrola_bract	0	0	0	0	0	0	4	0.0666667	0.4564
Pentagonia_amazonica	0	0	0.230769	0	0	0.827815	3	0.191034	0.1727
Pentagonia_indet	0	0	0.025641	0	0	1	3	0.025641	1
Pentagonia_macrophylla	0	0	0.128205	0	0	0.585106	3	0.0750136	0.7878
Pentagonia_pentamera	0	0	0	0	0	0	4	0.0666667	0.4539
Pentagonia_spathicalyx	0	0	0.333333	0	0	0.80402	3	0.268007	0.0958
Pentagonia_wurdackii	0	0	0.025641	0	0	1	3	0.025641	1
Pentaplaris_huaoranica	0	0	0.307692	0	0	1	3	0.307692	0.0474
Peperomia_hispidula	0	0	0	0	0	0	4	0.0666667	0.4535
Pera_benensis	0	0	0.0512821	0	0	0.434783	4	0.0376812	0.8548
Pera_bicolor	0.0666667	0	0	1	0	0	1	0.0666667	0.4499
Pera_decipiens	0	0	0.025641	0	0	1	3	0.025641	1
Pera_glabrata	0	0	0.025641	0	0	0.277778	4	0.0481481	0.9111
Pera_indet	0	0	0.025641	0	0	1	3	0.025641	1
Pera_kaputna_arborea_cf.	0	0.666667	0	0	1	0	2	0.666667	0.0014
Perebea_angustifolia	0.133333	0	0.153846	0.527027	0	0.472973	3	0.0727651	0.7743
Perebea_guianensis	0.266667	0	0.564103	0.312588	0	0.374823	3	0.211439	0.5644
Perebea_indet	0	0	0.025641	0	0	1	3	0.025641	1
Perebea_mollis	0.2	0	0.205128	0.573529	0	0.330882	1	0.114706	0.603
Perebea_rubra	0.133333	0	0	1	0	0	1	0.133333	0.1624
Perebea_tessmannii	0.0666667	0	0.230769	0.0666667	0	0.333333	4	0.16	0.3249
Perebea_xanthochyma	0.266667	0	0.641026	0.213894	0	0.489031	3	0.313481	0.1464
Persea_areolatocostae	0.0666667	0	0	1	0	0	1	0.0666667	0.466
Persea_pseudofasciculata	0	0	0.025641	0	0	1	3	0.025641	1
Phragmotheca_ecuadorensis	0	0	0.179487	0	0	1	3	0.179487	0.1729
Phyllanthus_attenuatus	0	0	0.025641	0	0	0.0520833	4	0.126389	0.2305
Phyllanthus_juglandifolius	0	0	0.025641	0	0	1	3	0.025641	1
Phytelephas_macrocarpa	0	0	0	0	0	0	4	0.0666667	0.4625
Phytelephas_tenuicaulis	0	0	0.205128	0	0	0.321285	4	0.0904953	0.687
Picramnia_faboideae	0	0	0.025641	0	0	1	3	0.025641	1
Picramnia_juniniana	0.0666667	0	0.0769231	0.317073	0	0.365854	3	0.0281426	1
Picramnia_latifolia	0	0	0.025641	0	0	1	3	0.025641	1
Picramnia_magnifolia	0	0	0.025641	0	0	1	3	0.025641	1
Picramnia_spruceana	0.0666667	0	0.102564	0.565217	0	0.434783	3	0.0445931	0.8543
Piper_bellidifolium	0.0666667	0	0	1	0	0	1	0.0666667	0.4532
Piper_longicaudatum	0	0	0.025641	0	0	1	3	0.025641	1
Piper_reticulatum	0	0	0.102564	0	0	0.657895	3	0.0674764	0.7104
Piptadenia_pteroclada	0.133333	0	0.0769231	0.22807	0	0.0877193	4	0.22807	0.1038
Platymiscium_stipulare	0.0666667	0	0.128205	0.203125	0	0.390625	4	0.0541667	0.9216
Pleuranthodendron_indet	0	0	0.025641	0	0	1	3	0.025641	1
Pleuranthodendron_lindenii	0	0	0.333333	0	0	0.49569	3	0.16523	0.3147
Pleurothyrium_aureocordato	0.0666667	0	0	1	0	0	1	0.0666667	0.46
Pleurothyrium_bifidum	0	0	0.153846	0	0	1	3	0.153846	0.2628
Pleurothyrium_cinereum	0.0666667	0	0.0512821	0.464286	0	0.535714	1	0.0309524	0.9491
Pleurothyrium_cuneifolium	0	0	0.102564	0	0	0.434783	3	0.0445931	0.8512
Pleurothyrium_glabrifolium	0.0666667	0	0	1	0	0	1	0.0666667	0.4575
Pleurothyrium_indet	0	0	0.025641	0	0	1	3	0.025641	1
Pleurothyrium_insigne	0.133333	0	0.153846	0.329114	0	0.506329	3	0.0778968	0.8324
Pleurothyrium_parviflorum	0.0666667	0	0.179487	0.536082	0	0.463918	3	0.0832672	0.6961
Pleurothyrium_tomentellum	0	0	0.0512821	0	0	1	3	0.0512821	0.772
Pleurothyrium_trianae	0.2	0	0.358974	0.278075	0	0.721925	3	0.259153	0.1254
Pleurothyrium_williamsii	0.0666667	0	0.0769231	0.206349	0	0.793651	3	0.0610501	0.6292
Plinia_almargen	0.0666667	0	0.025641	0.722222	0	0.277778	1	0.0481481	0.9088
Plinia_myro	0.0666667	0	0	1	0	0	1	0.0666667	0.4516
Plinia_tan	0	0	0.0769231	0	0	1	3	0.0769231	0.4876
Plinia_unop	0	0	0	0	0	0	4	0.0666667	0.4498
Pogonophora_schomburgkiana	0.0666667	0	0	1	0	0	1	0.0666667	0.454
Porcelia_mediocris	0	0	0.102564	0	0	0.434783	4	0.0753623	0.6466
Posoqueria_latifolia	0	0	0.179487	0	0	0.793651	3	0.14245	0.3243
Posoqueria_maxima	0	0	0.025641	0	0	1	3	0.025641	1
Posoqueria_panamensis	0	0	0.128205	0	0	1	3	0.128205	0.321
Poulsenia_armata	0	0	0.153846	0	0	0.302013	4	0.139597	0.381
Pourouma_“fina”	0	0.333333	0	0	1	0	2	0.333333	0.0445
Pourouma_acuminata	0	0.333333	0	0	1	0	2	0.333333	0.0417
Pourouma_bicolor	0.533333	0.666667	0.641026	0.376147	0.183486	0.412844	3	0.264644	0.3706
Pourouma_cecropiifolia	0.0666667	0	0.333333	0.0351351	0	0.472973	4	0.22955	0.2353
Pourouma_cucura	0.333333	0	0.025641	0.90099	0	0.0990099	1	0.30033	0.0162
Pourouma_deeplob	0	0	0.0769231	0	0	1	3	0.0769231	0.4102
Pourouma_defiant	0	0	0.025641	0	0	1	3	0.025641	1
Pourouma_floccosa	0.0666667	0	0.0769231	0.366197	0	0.633803	3	0.0487541	0.8121
Pourouma_guianensis	0.2	0	0.25641	0.398917	0	0.34296	3	0.0879385	0.939
Pourouma_indet	0	0	0.025641	0	0	1	3	0.025641	1
Pourouma_melinonii	0.266667	0	0	0.9	0	0	1	0.24	0.0573
Pourouma_minor	0.2	0	0.461538	0.121923	0	0.298945	4	0.347479	0.1077
Pourouma_mollis	0.2	0	0.0769231	0.895317	0	0.0688705	1	0.179063	0.1312
Pourouma_myrmecophila	0.0666667	0	0	1	0	0	1	0.0666667	0.4617
Pourouma_napoensis	0.133333	0	0.128205	0.286765	0	0.330882	4	0.0509804	0.9952
Pourouma_petiolulata	0	0	0.128205	0	0	0.472973	4	0.0702703	0.7395
Pourouma_tomentosa	0.333333	0	0.538462	0.422764	0	0.497967	3	0.268136	0.1907
Pouteria_angostaloopy	0	0	0.0512821	0	0	1	3	0.0512821	0.7754
Pouteria_aubrevillei	0.2	0	0.153846	0.528455	0	0.365854	1	0.105691	0.6474
Pouteria_baehniana	0.0666667	0.333333	0.307692	0.173664	0.496183	0.305344	2	0.165394	0.3671
Pouteria_bangii	0.266667	0	0.102564	0.5	0	0.357143	1	0.133333	0.3788
Pouteria_bilocularis	0.2	0	0.205128	0.488722	0	0.413534	1	0.0977444	0.8028
Pouteria_bullata	0	0	0.025641	0	0	1	3	0.025641	1
Pouteria_caimito	0.0666667	0	0.179487	0.19697	0	0.606061	3	0.10878	0.5855
Pouteria_calistophylla	0.2	0	0.0512821	0.693333	0	0.133333	1	0.138667	0.2914
Pouteria_campechiana	0.133333	0	0.102564	0.440678	0	0.338983	1	0.0587571	0.9298
Pouteria_cladantha	0.133333	0	0	0.75	0	0	1	0.1	0.2654
Pouteria_coriacea	0.266667	0	0	1	0	0	1	0.266667	0.0388
Pouteria_cuspidata	0.733333	0.333333	0.25641	0.365926	0.288889	0.133333	1	0.268346	0.1778
Pouteria_durlandii	0.266667	0.333333	0.282051	0.496528	0.225694	0.277778	1	0.132407	0.5557
Pouteria_ephedrantha	0.0666667	0	0.0769231	0.745223	0	0.254777	1	0.0496815	0.6711
Pouteria_filipes	0.2	0	0.025641	0.912281	0	0.0877193	1	0.182456	0.1842
Pouteria_final	0.0666667	0	0	1	0	0	1	0.0666667	0.4606
Pouteria_glomerata	0.2	0	0.179487	0.573529	0	0.330882	1	0.114706	0.5722
Pouteria_gracilis	0.0666667	0	0.205128	0.245283	0	0.754717	3	0.154814	0.3775
Pouteria_guianensis	0.133333	0	0.230769	0.292135	0	0.561798	3	0.129646	0.5391
Pouteria_hispida	0.266667	0	0.179487	0.661017	0	0.338983	1	0.176271	0.1806
Pouteria_indet	0	0	0.025641	0	0	1	3	0.025641	1
Pouteria_jariensis	0.266667	0	0.025641	0.536082	0	0.0171821	1	0.142955	0.2234
Pouteria_kanga	0	0	0.025641	0	0	1	3	0.025641	1
Pouteria_kaputna	0	0.333333	0	0	1	0	2	0.333333	0.0408
Pouteria_krukovii	0.0666667	0	0.102564	0.302326	0	0.697674	3	0.0715564	0.6307
Pouteria_laevigata	0.266667	0	0.025641	0.985173	0	0.00411862	1	0.262713	0.0777
Pouteria_lobo	0	0	0.179487	0	0	1	3	0.179487	0.1644
Pouteria_macrophylla	0.2	0	0	0.923077	0	0	1	0.184615	0.1005
Pouteria_membra	0.0666667	0	0	1	0	0	1	0.0666667	0.4425
Pouteria_minga	0.0666667	0	0.0769231	0.393939	0	0.606061	3	0.04662	0.7762
Pouteria_multiflora	0.0666667	0	0.307692	0.8125	0	0.16129	1	0.0541667	0.9893
Pouteria_nemorosa	0	0	0.025641	0	0	1	3	0.025641	1
Pouteria_nudipetala	0	0	0.025641	0	0	1	3	0.025641	1
Pouteria_oblanceolata	0.266667	0.333333	0.025641	0.455	0.325	0.025	1	0.121333	0.4489
Pouteria_obovpubdorada	0	0	0	0	0	0	4	0.133333	0.1641
Pouteria_pariry	0	0	0	0	0	0	4	0.0666667	0.4534
Pouteria_pear	0	0	0.025641	0	0	1	3	0.025641	1
Pouteria_peclargo	0	0	0.025641	0	0	1	3	0.025641	1
Pouteria_petiolata	0	0	0.128205	0	0	1	3	0.128205	0.3375
Pouteria_petroleo	0	0	0.0512821	0	0	1	3	0.0512821	0.4503
Pouteria_platyphylla	0.2	0	0.0769231	0.27957	0	0.16129	4	0.18638	0.1825
Pouteria_procera	0.4	0	0.102564	0.856287	0	0.10479	1	0.342515	0.037
Pouteria_procera/sclerocarpa_cf.	0	0	0.0512821	0	0	1	3	0.0512821	0.6879
Pouteria_procker	0	0	0.025641	0	0	1	3	0.025641	1
Pouteria_prominulous	0	0	0.025641	0	0	1	3	0.025641	1
Pouteria_pubescens	0	0	0.0769231	0	0	1	3	0.0769231	0.4736
Pouteria_pubretic	0.0666667	0	0	1	0	0	1	0.0666667	0.4652
Pouteria_reticulata	0.533333	0	0.538462	0.567961	0	0.347896	1	0.302913	0.1797
Pouteria_rostrata	0.266667	0	0.179487	0.577778	0	0.277778	1	0.154074	0.3446
Pouteria_sclerocarpa	0.133333	0	0	1	0	0	1	0.133333	0.1641
Pouteria_sericea	0	0	0	0	0	0	4	0.133333	0.168
Pouteria_simulans	0.0666667	0	0	1	0	0	1	0.0666667	0.4582
Pouteria_suela	0	0	0.0769231	0	0	0.606061	3	0.04662	0.7688
Pouteria_t-shaped	0.0666667	0	0.128205	0.342105	0	0.657895	3	0.0843455	0.5294
Pouteria_tenuipetiole	0.0666667	0	0.205128	0.342105	0	0.657895	3	0.134953	0.3394
Pouteria_torta	0	0	0.358974	0	0	0.719424	3	0.258255	0.1405
Pouteria_tortachica	0	0	0.025641	0	0	1	3	0.025641	1
Pouteria_trilocularis	0.266667	0	0.358974	0.323383	0	0.547264	3	0.196454	0.2982
Pouteria_trinervia	0.0666667	0	0	1	0	0	1	0.0666667	0.4567
Pouteria_unknow	0	0	0.025641	0	0	1	3	0.025641	1
Pouteria_vernicosa	0.2	0	0.025641	0.385185	0	0.037037	4	0.154074	0.248
Pradosia_”crasa”	0	0.333333	0	0	1	0	2	0.333333	0.0407
Pradosia_atroviolacea	0.2	0.333333	0.282051	0.237805	0.396341	0.365854	2	0.132114	0.4131
Protium_aidanum	0	0	0.410256	0	0	1	3	0.410256	0.034
Protium_altsonii	0.0666667	0	0	1	0	0	1	0.0666667	0.4672
Protium_amazonicum	0.6	0	0.435897	0.232373	0	0.238332	4	0.38815	0.0739
Protium_apiculatum	0	0.333333	0	0	1	0	2	0.333333	0.0463
Protium_aracouchini	0.6	0	0.230769	0.645788	0	0.12959	1	0.387473	0.0588
Protium_cuspi	0	0	0	0	0	0	4	0.0666667	0.4537
Protium_dacry	0.0666667	0	0	1	0	0	1	0.0666667	0.4622
Protium_divaricatum	0.2	0	0	0.956522	0	0	1	0.191304	0.1032
Protium_gallosum	0	0.666667	0	0	1	0	2	0.666667	0.0012
Protium_glabrescens	0.4	0	0.435897	0.379562	0	0.620438	3	0.270447	0.162
Protium_guianense	0.2	0	0.0512821	0.83871	0	0.16129	1	0.167742	0.1942
Protium_indet	0	0	0.025641	0	0	1	3	0.025641	1
Protium_kaputna	0	0.333333	0	0	0.714286	0	2	0.238095	0.0817
Protium_meridionale	0	0	0.153846	0	0	1	3	0.153846	0.2664
Protium_miniature	0	0	0.025641	0	0	1	3	0.025641	1
Protium_nodulosum	0.533333	0	0.589744	0.442553	0	0.308511	1	0.236028	0.4887
Protium_opacum	0.0666667	0	0.102564	0.858491	0	0.141509	1	0.0572327	0.7474
Protium_polybotryum	0.2	0	0.025641	0.629032	0	0.16129	1	0.125806	0.3305
Protium_puncticulatum	0	0	0.025641	0	0	1	3	0.025641	1
Protium_rubrum	0.2	0	0.0512821	0.861446	0	0.060241	1	0.172289	0.1298
Protium_sagotianum	0.333333	0	0.435897	0.301935	0	0.412903	3	0.179983	0.6634
Protium_sect._Icicopsis_sp._nov._ined.	0	0	0.461538	0	0	1	3	0.461538	0.0138
Protium_smooth	0	0	0.0512821	0	0	1	3	0.0512821	0.4457
Protium_spruceanum	0.133333	0	0.025641	0.973262	0	0.026738	1	0.129768	0.1945
Protium_subserratum	0.4	0	0.128205	0.756364	0	0.0545455	1	0.302545	0.0768
Protium_tenuifolium	0	0	0.025641	0	0	1	3	0.025641	1
Protium_trifoliolatum	0.133333	0	0.0512821	0.83871	0	0.16129	1	0.111828	0.2872
Protium_unifoliolatum	0.0666667	0	0.025641	0.886364	0	0.113636	1	0.0590909	0.3937
Protium_uruts-kunchae	0	0.333333	0	0	1	0	2	0.333333	0.0443
Prunus_debilis	0	0	0.25641	0	0	0.555556	3	0.14245	0.3623
Pseudobombax_munguba	0.0666667	0	0.025641	0.83871	0	0.16129	1	0.055914	0.3912
Pseudolmedia_indet	0	0	0.025641	0	0	1	3	0.025641	1
Pseudolmedia_laevigata	0.6	1	0.538462	0.43443	0.362025	0.111392	2	0.362025	0.1137
Pseudolmedia_laevis	0.466667	0	0.692308	0.327831	0	0.302613	4	0.221733	0.7047
Pseudolmedia_macrophylla	0.2	0.333333	0.153846	0.386617	0.241636	0.371747	2	0.0805452	0.8347
Pseudolmedia_rigida	0.0666667	0	0.512821	0.0785498	0	0.725076	3	0.371834	0.0663
Pseudomalmea_diclina	0.0666667	0	0.461538	0.124402	0	0.813397	3	0.375414	0.049
Pseudopiptadenia_suaveolens	0.266667	0	0.282051	0.58885	0	0.365854	1	0.157027	0.3824
Pseudoxandra_polyphleba	0.2	0	0.128205	0.539171	0	0.460829	1	0.107834	0.5149
Psidium_acutangulum	0	0	0.0512821	0	0	1	3	0.0512821	0.444
Psychotria_crimson	0	0	0.0512821	0	0	1	3	0.0512821	0.4591
Psychotria_flaviflora	0	0	0.025641	0	0	1	3	0.025641	1
Psychotria_mathewsii	0.0666667	0	0	1	0	0	1	0.0666667	0.4664
Pterocarpus__brown	0	0	0.0512821	0	0	1	3	0.0512821	0.4466
Pterocarpus_amazonum	0.4	0	0.25641	0.619048	0	0.380952	1	0.247619	0.1301
Pterocarpus_indet	0	0	0.025641	0	0	1	3	0.025641	1
Pterocarpus_rohrii	0.266667	0	0.512821	0.220651	0	0.374823	4	0.242716	0.3566
Pterygota_amazonica	0	0	0	0	0	0	4	0.133333	0.1629
Qualea_acuminata	0.2	0	0	1	0	0	1	0.2	0.1007
Qualea_paraensis	0.133333	0	0.102564	0.18932	0	0.242718	4	0.18932	0.1875
Quararibea_amazonica	0.0666667	0	0.128205	0.748892	0	0.251108	1	0.0499261	0.8449
Quararibea_spatulata	0.0666667	0	0.25641	0.245283	0	0.754717	3	0.193517	0.1573
Quararibea_wittii	0	0	0.410256	0	0	0.757576	3	0.3108	0.0957
Quiina_amazonica	0	0	0.102564	0	0	0.434783	3	0.0445931	0.8486
Quiina_aulestia	0	0	0.0512821	0	0	1	3	0.0512821	0.6817
Quiina_florida	0	0	0.128205	0	0	0.535714	3	0.0686813	0.6937
Quiina_grandifolia	0	0	0	0	0	0	4	0.0666667	0.4531
Quiina_macrophylla	0	0	0.025641	0	0	1	3	0.025641	1
Quiina_obovata	0	0	0	0	0	0	4	0.0666667	0.4612
Quiina_rhytidopus	0	0	0	0	0	0	4	0.0666667	0.4604
Randia_armata	0.133333	0	0.153846	0.694656	0	0.305344	1	0.0926209	0.6321
Raputiarana_subsigmoidea	0	0	0	0	0	0	4	0.0666667	0.455
Rauvolfia_polyphylla	0.0666667	0	0	1	0	0	1	0.0666667	0.4546
Rauvolfia_praecox	0	0	0	0	0	0	4	0.2	0.1295
Remijia_chelomaphylla	0	0.333333	0	0	1	0	2	0.333333	0.0414
Rhamnidium_elaeocarpum	0	0	0.179487	0	0	0.535714	3	0.0961538	0.7005
Rhigospira_quadrangularis	0.0666667	0	0	0.0666667	0	0	4	0.0622222	0.4783
Rhodostemonodaphne_crenaticupula	0.0666667	0	0	1	0	0	1	0.0666667	0.4657
Rhodostemonodaphne_grandis	0.0666667	0	0.128205	0.206349	0	0.793651	3	0.10175	0.4924
Rhodostemonodaphne_kunthiana	0.266667	0	0.230769	0.441509	0	0.264151	1	0.117736	0.7311
Rhodostemonodaphne_licanioides	0	0	0	0	0	0	4	0.2	0.1349
Rhodostemonodaphne_napoensis	0.0666667	0	0	1	0	0	1	0.0666667	0.4529
Rhodostemonodaphne_praeclara	0	0	0.0769231	0	0	1	3	0.0769231	0.4826
Rhodostemonodaphne_synandra	0	0	0.025641	0	0	1	3	0.025641	1
Richeria_grandis	0.466667	0	0.461538	0.367232	0	0.522599	3	0.241199	0.2759
Richeria_sp	0.0666667	0	0	1	0	0	1	0.0666667	0.4608
Rinorea_apiculata	0	0	0.307692	0	0	0.606061	3	0.18648	0.2566
Rinorea_lindeniana	0.0666667	0	0.205128	0.178082	0	0.821918	3	0.168599	0.2181
Rinorea_viridifolia	0	0	0.410256	0	0	0.944798	3	0.38761	0.0423
Rosenbergiodendron_longiflorum	0.0666667	0	0	1	0	0	1	0.0666667	0.4575
Roucheria_punctata	0	0	0	0	0	0	4	0.0666667	0.4549
Roucheria_schomburgkii	0.266667	0	0	0.8	0	0	1	0.213333	0.169
Roupala_montana	0.0666667	0.666667	0.0512821	0.0373563	0.933908	0.0287356	2	0.622605	0.004
Rourea_amazonica	0	0	0	0	0	0	4	0.0666667	0.4643
Ruagea_insignis	0	0	0.0769231	0	0	1	3	0.0769231	0.4817
Rudgea_bracteata	0	0	0.102564	0	0	1	3	0.102564	0.4173
Rudgea_indet	0	0	0.025641	0	0	1	3	0.025641	1
Rudgea_lanceifolia	0	0	0.025641	0	0	1	3	0.025641	1
Rudgea_obesiflora	0	0	0	0	0	0	4	0.0666667	0.4625
Rudgea_panurensis	0	0	0.025641	0	0	1	3	0.025641	1
Rudgea_verticillata	0.0666667	0	0	0.166667	0	0	4	0.111111	0.2661
Rudgea_viburnoides	0	0	0.0512821	0	0	0.434783	4	0.0376812	0.8585
Ruizodendron_ovale	0.0666667	0	0.205128	0.0532787	0	0.307377	4	0.255738	0.1036
Ruizterania_cassiquiarensis	0	0.333333	0	0	1	0	2	0.333333	0.0382
Ruizterania_trichanthera	0.0666667	0	0	0.666667	0	0	1	0.0444444	0.7041
Ryania_speciosa	0	0	0.0769231	0	0	1	3	0.0769231	0.4762
Sacoglottis_amazonica	0.0666667	0	0	0.666667	0	0	1	0.0444444	0.7625
Sacoglottis_guianensis	0.2	0	0	1	0	0	1	0.2	0.1328
Sagotia_racemosa	0	0	0.179487	0	0	1	3	0.179487	0.1487
Salacia_cuero	0	0	0	0	0	0	4	0.0666667	0.46
Salacia_elliptica	0	0	0.0512821	0	0	1	3	0.0512821	0.6851
Salacia_juruana/micrantha	0	0	0.128205	0	0	0.472973	4	0.0702703	0.7298
Sapium_ciliatum	0	0	0.230769	0	0	1	3	0.230769	0.0545
Sapium_garcinia	0	0	0.102564	0	0	1	3	0.102564	0.4279
Sapium_glandulosum	0.0666667	0	0.358974	0.337662	0	0.324675	3	0.11655	0.7605
Sapium_indet	0	0	0.025641	0	0	1	3	0.025641	1
Sapium_laurifolium	0.133333	0	0.0512821	0.795918	0	0.204082	1	0.106122	0.2889
Sapium_marmieri	0	0	0.410256	0	0	0.466418	3	0.191351	0.3498
Sarcaulus_brasiliensis	0.133333	0	0.384615	0.156627	0	0.843373	3	0.324374	0.0748
Sarcaulus_brilla	0	0	0.025641	0	0	1	3	0.025641	1
Sarcaulus_kaputna	0	0.333333	0	0	1	0	2	0.333333	0.0409
Sarcaulus_oblatus	0	0	0	0	0	0	4	0.0666667	0.4563
Sarcaulus_sp	0.0666667	0	0	1	0	0	1	0.0666667	0.4561
Sarcaulus_vestitus	0.133333	0	0.025641	0.530612	0	0.204082	1	0.0707483	0.5484
Sarcaulus_wurdackii	0	0	0.025641	0	0	1	3	0.025641	1
Schefflera_morototoni	0.133333	0	0.307692	0.178899	0	0.344037	4	0.127217	0.6586
Schizolobium_parahyba	0.0666667	0	0.0769231	0.122642	0	0.141509	4	0.245283	0.054
Schoepfia_lucida	0	0	0.0769231	0	0	1	3	0.0769231	0.4785
Semaphyllanthe_megistocaula	0.133333	0	0.179487	0.0858086	0	0.528053	3	0.0947787	0.7647
Senefeldera_inclinata	0.2	0.666667	0.0769231	0.481094	0.235318	0.0221239	2	0.156879	0.3853
Senegalia_polyphylla	0	0	0.0512821	0	0	0.1875	4	0.0541667	0.5768
Senna_bacillaris	0	0	0.025641	0	0	1	3	0.025641	1
Senna_trolliiflora	0	0	0.025641	0	0	1	3	0.025641	1
Simaba_guianensis	0.4	0	0.205128	0.766667	0	0.166667	1	0.306667	0.0729
Simaba_orinocensis	0.133333	0	0.0512821	0.65	0	0.1875	1	0.0866667	0.4523
Simaba_paraensis	0	0	0.102564	0	0	0.657895	3	0.0674764	0.7175
Simaba_polyphylla	0.133333	0	0.230769	0.634146	0	0.365854	1	0.0845528	0.8602
Simarouba_amara	0.133333	0	0.25641	0.656566	0	0.277778	1	0.0875421	0.8889
Simira_cordifolia	0.2	0	0.230769	0.0975	0	0.1875	4	0.238333	0.1761
Simira_harmful	0	0	0.025641	0	0	1	3	0.025641	1
Simira_kampa	0	0.333333	0	0	1	0	2	0.333333	0.0416
Simira_rubescens	0.0666667	0	0.0769231	0.142232	0	0.0328228	4	0.164989	0.1997
Simira_time-lapse	0.0666667	0	0.025641	0.270833	0	0.729167	3	0.0186966	1
Simira_wurdackii	0	0	0.102564	0	0	1	3	0.102564	0.3415
Siparuna_cervicornis	0.0666667	0.333333	0.102564	0.117117	0.585586	0.18018	2	0.195195	0.1636
Siparuna_cristata	0	0	0.0512821	0	0	0.35	4	0.0866667	0.4591
Siparuna_cuspidata	0.2	0	0.410256	0.26749	0	0.679012	3	0.278569	0.1446
Siparuna_decipiens	0.266667	0	0.564103	0.0670968	0	0.832258	3	0.469479	0.0364
Siparuna_guianensis	0	0	0.0512821	0	0	0.0990099	4	0.120132	0.2271
Siparuna_macrotepala	0	0	0.025641	0	0	1	3	0.025641	1
Siparuna_poeppigii	0	0	0.025641	0	0	1	3	0.025641	1
Siparuna_pube	0.0666667	0	0	1	0	0	1	0.0666667	0.4628
Sloanea_“hirsu”	0	0.333333	0	0	1	0	2	0.333333	0.0427
Sloanea_“kaputna”	0	0.333333	0	0	1	0	2	0.333333	0.0438
Sloanea_“lau”	0	0.333333	0	0	1	0	2	0.333333	0.0445
Sloanea_bark	0	0	0.0769231	0	0	1	3	0.0769231	0.462
Sloanea_brachytepala	0.2	0.333333	0	0.545455	0.454545	0	2	0.151515	0.1955
Sloanea_catostemoide	0.0666667	0	0	1	0	0	1	0.0666667	0.4634
Sloanea_cordia	0	0	0.179487	0	0	1	3	0.179487	0.1526
Sloanea_durissima	0.2	0	0	0.857143	0	0	1	0.171429	0.1442
Sloanea_erismoides	0	0	0.025641	0	0	1	3	0.025641	1
Sloanea_falsebark	0	0	0.025641	0	0	1	3	0.025641	1
Sloanea_family	0	0	0.025641	0	0	1	3	0.025641	1
Sloanea_floribunda	0.2	0.666667	0	0.594595	0.405405	0	2	0.27027	0.0456
Sloanea_fragante	0	0	0.0512821	0	0	1	3	0.0512821	0.449
Sloanea_froesii	0.133333	0	0	0.75	0	0	1	0.1	0.2662
Sloanea_grandiflora	0	0	0.153846	0	0	0.434783	4	0.0753623	0.7555
Sloanea_granulosa	0.2	0	0	1	0	0	1	0.2	0.1073
Sloanea_guianensis	0.266667	0	0	0.692308	0	0	1	0.184615	0.1864
Sloanea_hirtella	0	0	0.025641	0	0	1	3	0.025641	1
Sloanea_indet	0	0	0.025641	0	0	1	3	0.025641	1
Sloanea_lasiocoma	0	0.333333	0	0	1	0	2	0.333333	0.0403
Sloanea_laxiflora	0.133333	0	0	0.533333	0	0	1	0.0711111	0.5106
Sloanea_longif	0	0	0.025641	0	0	1	3	0.025641	1
Sloanea_macrophylla	0.0666667	0	0	1	0	0	1	0.0666667	0.4649
Sloanea_meianthera	0.133333	0.333333	0.25641	0.135417	0.338542	0.390625	2	0.112847	0.6374
Sloanea_monosperma	0.133333	0	0	1	0	0	1	0.133333	0.1634
Sloanea_multiflora	0.0666667	0.333333	0.025641	0.357798	0.59633	0.0458716	2	0.198777	0.1253
Sloanea_obtusifolia	0.0666667	0	0.025641	0.722222	0	0.277778	1	0.0481481	0.9145
Sloanea_oppd	0	0	0.025641	0	0	1	3	0.025641	1
Sloanea_opposite	0	0	0.025641	0	0	1	3	0.025641	1
Sloanea_oppositifolia	0.0666667	0	0	1	0	0	1	0.0666667	0.4605
Sloanea_oppunifoliolatum	0.0666667	0	0	1	0	0	1	0.0666667	0.4541
Sloanea_peculiar	0	0	0.025641	0	0	1	3	0.025641	1
Sloanea_pinguino	0	0	0.025641	0	0	1	3	0.025641	1
Sloanea_pubescens	0.4	0	0.102564	0.653266	0	0.150754	1	0.261307	0.0803
Sloanea_robusta	0.0666667	0.333333	0.0512821	0.0224525	0.8981	0.0345423	2	0.299367	0.0328
Sloanea_rufa	0.0666667	0	0.025641	0.185714	0	0.0714286	4	0.0990476	0.3433
Sloanea_spathulata	0.2	0	0.0769231	0.675325	0	0.324675	1	0.135065	0.3488
Sloanea_stipi	0.0666667	0	0	1	0	0	1	0.0666667	0.4549
Sloanea_synandra	0.266667	0.333333	0.179487	0.221277	0.276596	0.170213	2	0.0921986	0.9097
Sloanea_terniflora	0.133333	0	0.025641	0.912281	0	0.0877193	1	0.121637	0.1862
Sloanea_tuerckheimii	0.0666667	0	0.102564	0.393939	0	0.606061	3	0.0621601	0.8266
Sloanea_ugly	0	0	0.025641	0	0	1	3	0.025641	1
Socratea_exorrhiza	0.2	0	0.512821	0.633094	0	0.28777	3	0.147574	0.8786
Socratea_rostrata	0	0.333333	0	0	1	0	2	0.333333	0.041
Solanum_altissimum	0.0666667	0	0.102564	0.302326	0	0.697674	3	0.0715564	0.6337
Solanum_appressum	0	0	0.025641	0	0	1	3	0.025641	1
Solanum_lepidotum	0	0	0.025641	0	0	1	3	0.025641	1
Sorocea_guilleminiana	0.466667	0	0	1	0	0	1	0.466667	0.0118
Sorocea_indet	0	0	0.025641	0	0	1	3	0.025641	1
Sorocea_muriculata	0	0	0.0512821	0	0	0.204082	4	0.159184	0.2547
Sorocea_pubivena	0.466667	0	0.435897	0.477322	0	0.410367	1	0.22275	0.3429
Sorocea_sarco	0	0	0.0512821	0	0	1	3	0.0512821	0.6806
Sorocea_steinbachii	0.333333	0	0.717949	0.0853018	0	0.761155	3	0.54647	0.0148
Spondias_mombin	0.133333	0	0.615385	0.16129	0	0.645161	3	0.397022	0.048
Stachyarrhena_mezinerv	0.0666667	0	0	1	0	0	1	0.0666667	0.4592
Stenostomum_acreanum	0	0.333333	0.025641	0	0.928571	0.0714286	2	0.309524	0.046
Stephanopodium_peruvianum	0	0	0.153846	0	0	1	3	0.153846	0.2536
Sterculia_apeibophylla	0.4	0	0.410256	0.627907	0	0.348837	1	0.251163	0.2217
Sterculia_apetala	0	0	0.179487	0	0	0.262009	4	0.196798	0.1687
Sterculia_colombiana	0.466667	0	0.717949	0.153105	0	0.540685	3	0.388184	0.0839
Sterculia_corrugata	0	0	0.025641	0	0	1	3	0.025641	1
Sterculia_frondosa	0.133333	0	0.512821	0.0802469	0	0.87963	3	0.451092	0.0249
Sterculia_guapayensis	0.0666667	0	0	0.2	0	0	4	0.106667	0.2674
Sterculia_indet	0	0	0.025641	0	0	1	3	0.025641	1
Sterculia_killipiana	0.133333	0	0	1	0	0	1	0.133333	0.1598
Sterculia_peruviana	0	0	0	0	0	0	4	0.0666667	0.4577
Sterculia_pruriens	0	0	0.025641	0	0	1	3	0.025641	1
Sterculia_rebeccae	0.133333	0	0	1	0	0	1	0.133333	0.162
Sterculia_tessmannii	0.4	0	0.435897	0.325905	0	0.529248	3	0.230698	0.287
Sterigmapetalum_obovatum	0.2	0	0	1	0	0	1	0.2	0.1448
Strychnos_panurensis	0	0	0.0769231	0	0	1	3	0.0769231	0.4615
Stryphnodendron_porcatum	0.0666667	0	0.153846	0.164557	0	0.506329	3	0.0778968	0.8286
Styrax_argenteus	0	0	0.025641	0	0	1	3	0.025641	1
Swartzia_amplifolia	0	0	0	0	0	0	4	0.0666667	0.4563
Swartzia_arborescens	0.2	0	0.179487	0.52	0	0.48	1	0.104	0.6264
Swartzia_benthamiana	0.0666667	0	0.025641	0.722222	0	0.277778	1	0.0481481	0.9116
Swartzia_bombycina	0.133333	0	0.0769231	0.5	0	0.5	1	0.0666667	0.6565
Swartzia_cardiosperma	0.266667	0	0.102564	0.672414	0	0.215517	1	0.17931	0.1812
Swartzia_cuspi	0	0.333333	0	0	1	0	2	0.333333	0.0407
Swartzia_falsatangarana	0.0666667	0	0	1	0	0	1	0.0666667	0.468
Swartzia_feeble	0	0	0.0769231	0	0	1	3	0.0769231	0.4813
Swartzia_haughtii	0	0	0.025641	0	0	1	3	0.025641	1
Swartzia_indet	0	0	0.025641	0	0	1	3	0.025641	1
Swartzia_leptopetala	0	0	0	0	0	0	4	0.0666667	0.4625
Swartzia_macrosema	0.0666667	0	0.179487	0.178082	0	0.821918	3	0.147524	0.306
Swartzia_multijuga	0.0666667	0	0.0512821	0.168831	0	0.324675	4	0.0675325	0.6699
Swartzia_myrtifolia	0.0666667	0	0	1	0	0	1	0.0666667	0.4625
Swartzia_polyphylla	0.133333	0	0.0512821	0.52	0	0.35	1	0.0693333	0.6248
Swartzia_racemosa	0.266667	0	0	1	0	0	1	0.266667	0.0432
Swartzia_reticulata	0	0.333333	0	0	1	0	2	0.333333	0.0427
Swartzia_rojitaseri	0.0666667	0	0	1	0	0	1	0.0666667	0.4605
Swartzia_simplex	0	0	0.025641	0	0	0.16129	4	0.055914	0.407
Swartzia_yutsuntsa	0	0	0	0	0	0	4	0.0666667	0.452
Symmeria_paniculata	0.133333	0	0	1	0	0	1	0.133333	0.1639
Symphonia_globulifera	0.466667	0	0.358974	0.544595	0	0.209459	1	0.254144	0.2315
Symplocos_arechea	0	0	0.025641	0	0	1	3	0.025641	1
Tabebuia_indet	0	0	0.025641	0	0	1	3	0.025641	1
Tabebuia_moby	0	0	0.025641	0	0	0.0310559	4	0.0645963	0.3886
Tabebuia_ochracea	0.0666667	0	0	1	0	0	1	0.0666667	0.4631
Tabebuia_serratifolia	0	0	0.128205	0	0	0.775862	3	0.0994695	0.5119
Tabebuia_vanilla	0	0	0.025641	0	0	0.113636	4	0.0590909	0.388
Tabernaemontana_sananho	0.0666667	0	0.025641	0.83871	0	0.16129	1	0.055914	0.3955
Tachigali_chrysaloides	0	0	0.025641	0	0	1	3	0.025641	1
Tachigali_chrysophylla	0.0666667	0	0.0769231	0.0872483	0	0.302013	4	0.0814318	0.5597
Tachigali_formicarum	0.266667	0	0.102564	0.543933	0	0.292887	1	0.145049	0.3609
Tachigali_inconspicua	0	0.333333	0	0	1	0	2	0.333333	0.0379
Tachigali_paniculata	0.0666667	0	0	1	0	0	1	0.0666667	0.4556
Tachigali_paraensis	0	0	0.0512821	0	0	0.0829876	4	0.122268	0.2487
Tachigali_schultesiana	0.0666667	0	0	1	0	0	1	0.0666667	0.4575
Tachigali_setifera	0.133333	0	0	1	0	0	1	0.133333	0.1713
Tachigali_vasquezii	0	0	0.025641	0	0	0.434783	4	0.0376812	1
Talauma_fine	0	0	0.0769231	0	0	1	3	0.0769231	0.4707
Talisia_agria	0	0	0.025641	0	0	1	3	0.025641	1
Talisia_cerasina	0	0	0.179487	0	0	1	3	0.179487	0.2075
Talisia_equis	0.0666667	0	0	1	0	0	1	0.0666667	0.4661
Talisia_gigantesca	0	0	0.0512821	0	0	1	3	0.0512821	0.6932
Talisia_gigapulvi	0	0	0.0512821	0	0	1	3	0.0512821	0.4477
Talisia_megaphylla	0	0	0.128205	0	0	1	3	0.128205	0.3177
Talisia_microphylla	0.2	0	0	1	0	0	1	0.2	0.1413
Talisia_pachycarpa	0	0	0.025641	0	0	1	3	0.025641	1
Talisia_praealta	0.0666667	0	0	1	0	0	1	0.0666667	0.4623
Talisia_princeps	0	0	0.0769231	0	0	1	3	0.0769231	0.4742
Talisia_velvet	0	0	0.0769231	0	0	1	3	0.0769231	0.4898
Tapirira_gloomy	0	0	0.025641	0	0	1	3	0.025641	1
Tapirira_guianensis	0.6	0.333333	0.564103	0.525465	0.0525465	0.222312	1	0.315279	0.1801
Tapirira_immense	0	0	0.0512821	0	0	1	3	0.0512821	0.6816
Tapirira_indet	0	0	0.025641	0	0	1	3	0.025641	1
Tapirira_obtusa	0	0	0.128205	0	0	0.808824	3	0.103695	0.4598
Tapirira_retusa	0.0666667	0	0	0.5	0	0	1	0.0333333	1
Tapura_amazonica	0.266667	0	0	1	0	0	1	0.266667	0.0501
Tapura_juruana	0.266667	0	0.487179	0.357143	0	0.535714	3	0.260989	0.1971
Tapura_large	0	0	0.0512821	0	0	1	3	0.0512821	0.4537
Tapura_peruviana	0	0	0.025641	0	0	0.277778	4	0.0481481	0.9109
Terminalia_amazonia	0	0	0.0769231	0	0	0.113636	4	0.118182	0.2795
Terminalia_dichotoma	0.133333	0	0	1	0	0	1	0.133333	0.163
Terminalia_indet	0	0	0.025641	0	0	1	3	0.025641	1
Terminalia_oblonga	0.0666667	0	0.230769	0.119266	0	0.642202	3	0.1482	0.3403
Tessmannianthus_heterostemon	0	0	0.153846	0	0	0.808824	3	0.124434	0.4158
Tetragastris_indet	0	0	0.025641	0	0	1	3	0.025641	1
Tetragastris_panamensis	0.6	0	0.410256	0.286117	0	0.163657	4	0.293454	0.2075
Tetrameranthus_globulifer	0	0	0.0769231	0	0	1	3	0.0769231	0.4493
Tetrathylacium_macrophyllum	0.133333	0	0.487179	0.0362791	0	0.637209	3	0.310435	0.1369
Tetrorchidium_macrophyllum	0.0666667	0	0.205128	0.117117	0	0.765766	3	0.15708	0.2973
Theobroma_bicolor	0	0	0	0	0	0	4	0.133333	0.1577
Theobroma_cacao	0	0	0.102564	0	0	0.133333	4	0.231111	0.093
Theobroma_colonial	0	0	0.102564	0	0	1	3	0.102564	0.3753
Theobroma_glauco-membra_sp._nov.	0.0666667	0	0	1	0	0	1	0.0666667	0.4555
Theobroma_glaucum	0	0	0.025641	0	0	1	3	0.025641	1
Theobroma_speciosum	0.333333	0	0.641026	0.26779	0	0.683521	3	0.438154	0.037
Theobroma_subincanum	0.533333	0.333333	0.769231	0.220339	0.050077	0.439137	3	0.337798	0.1702
Thyrsodium_dik	0	0	0.025641	0	0	1	3	0.025641	1
Thyrsodium_herrerense	0	0.333333	0	0	1	0	2	0.333333	0.0443
Tocoyena_williamsii	0.133333	0	0.102564	0.393939	0	0.606061	3	0.0621601	0.814
Tontelea_micrantha	0	0	0.025641	0	0	1	3	0.025641	1
Toulicia_reticulata	0.133333	0	0.025641	0.83871	0	0.16129	1	0.111828	0.2779
Tovomita_calophyllophylla	0	0.666667	0	0	1	0	2	0.666667	0.0014
Tovomita_choisyana	0.0666667	0	0	1	0	0	1	0.0666667	0.4549
Tovomita_grata	0.0666667	0	0	0.5	0	0	1	0.0333333	1
Tovomita_indet	0	0	0.025641	0	0	1	3	0.025641	1
Tovomita_macrophylla	0.0666667	0	0.025641	0.565217	0	0.434783	1	0.0376812	1
Tovomita_mitopsis	0	0.333333	0	0	1	0	2	0.333333	0.0431
Tovomita_tyana	0	0	0.025641	0	0	1	3	0.025641	1
Tovomita_umbellata	0.0666667	0.666667	0	0.6	0.4	0	2	0.266667	0.0454
Tovomita_weddelliana	0	0	0.102564	0	0	0.16129	4	0.167742	0.1955
Trattinnickia_boliviana	0.133333	0	0.025641	0.45614	0	0.0877193	1	0.0608187	0.853
Trattinnickia_glaziovii	0.266667	0	0.153846	0.882507	0	0.117493	1	0.235335	0.1047
Trattinnickia_lawrancei	0	0	0.128205	0	0	1	3	0.128205	0.2877
Trema_interregima/micrantha_cf.	0	0	0.128205	0	0	1	3	0.128205	0.3251
Trichilia_adolfi	0	0	0.179487	0	0	0.808824	3	0.145173	0.2917
Trichilia_cipo	0.0666667	0	0.102564	0.108333	0	0.1875	4	0.140833	0.3333
Trichilia_d-day	0	0	0.0512821	0	0	1	3	0.0512821	0.6765
Trichilia_elegans	0.0666667	0	0.0512821	0.393939	0	0.606061	3	0.03108	0.9519
Trichilia_elsae	0	0	0.128205	0	0	0.305344	4	0.185242	0.1717
Trichilia_euneura	0	0	0.102564	0	0	0.338983	4	0.0440678	0.8522
Trichilia_güeppí	0.0666667	0.333333	0	0.0816327	0.918367	0	2	0.306122	0.0414
Trichilia_inaequilatera	0	0	0.025641	0	0	1	3	0.025641	1
Trichilia_indet	0	0	0.025641	0	0	1	3	0.025641	1
Trichilia_laxipaniculata	0.0666667	0	0.205128	0.0663265	0	0.867347	3	0.177917	0.2106
Trichilia_maynasiana	0.0666667	0	0.230769	0.0863787	0	0.265781	4	0.259136	0.1131
Trichilia_micrantha	0	0	0.153846	0	0	0.793651	3	0.1221	0.4563
Trichilia_obovata	0	0	0.025641	0	0	1	3	0.025641	1
Trichilia_pachypoda	0.133333	0	0	0.692308	0	0	4	0.102564	0.4585
Trichilia_pallida	0	0	0.282051	0	0	0.697674	3	0.19678	0.1829
Trichilia_pittieri	0	0	0.0769231	0	0	0.0749064	4	0.123346	0.2502
Trichilia_pleeana	0	0	0.153846	0	0	0.506329	3	0.0778968	0.7499
Trichilia_poeppigii	0.0666667	0	0.307692	0.12037	0	0.87963	3	0.270655	0.091
Trichilia_quadrijuga	0.2	0	0.307692	0.305882	0	0.617647	3	0.190045	0.2422
Trichilia_rubra	0	0	0.128205	0	0	0.17341	4	0.165318	0.1808
Trichilia_septentrionalis	0.266667	0	0.538462	0.334286	0	0.628571	3	0.338462	0.0946
Trichilia_solitudinis	0	0	0.435897	0	0	0.892116	3	0.388871	0.0424
Trichilia_walter	0	0	0.0512821	0	0	1	3	0.0512821	0.4608
Trigynaea_duckei	0	0	0.179487	0	0	0.754717	3	0.135462	0.3246
Trigynaea_lagaropoda	0	0	0	0	0	0	4	0.2	0.138
Trigynaea_triplinervis	0.0666667	0	0.0512821	0.565217	0	0.434783	1	0.0376812	0.8578
Triplaris_americana	0.0666667	0	0	1	0	0	1	0.0666667	0.4627
Triplaris_dugandii	0	0	0.179487	0	0	0.843373	3	0.151375	0.2725
Triplaris_weigeltiana	0.2	0	0.282051	0.777512	0	0.191388	1	0.155502	0.4541
Trophis_caucana	0	0	0.025641	0	0	1	3	0.025641	1
Trymatococcus_amazonicus	0.2	0	0.153846	0.577778	0	0.277778	1	0.115556	0.564
Turpinia_occidentalis	0	0	0.230769	0	0	0.35461	4	0.129078	0.4444
Unonopsis_elegantissima	0.0666667	0	0	1	0	0	1	0.0666667	0.45
Unonopsis_floribunda	0.133333	0	0.487179	0.213615	0	0.633803	3	0.308776	0.134
Unonopsis_magnifolia	0.0666667	0	0	1	0	0	1	0.0666667	0.4541
Unonopsis_peruviana	0	0	0	0	0	0	4	0.0666667	0.4568
Unonopsis_qca	0.0666667	0	0	1	0	0	1	0.0666667	0.4626
Unonopsis_spectabilis	0.133333	0	0	0.916667	0	0	1	0.122222	0.1796
Unonopsis_veneficiorum	0	0	0.0769231	0	0	0.204082	4	0.106122	0.3628
Urera_baccifera	0	0	0.025641	0	0	1	3	0.025641	1
Urera_caracasana	0	0	0.153846	0	0	0.0877193	4	0.182456	0.1772
Vantanea_guianensis	0.2	0	0.0512821	0.795918	0	0.204082	1	0.159184	0.2566
Vantanea_parviflora	0.133333	0.333333	0	0.166667	0.833333	0	2	0.277778	0.0551
Vantanea_peruviana	0.133333	0.333333	0	0.333333	0.555556	0	2	0.185185	0.1581
Vatairea_erythrocarpa	0	0	0.025641	0	0	0.060241	4	0.250602	0.0633
Vatairea_fusca	0.133333	0	0	1	0	0	1	0.133333	0.1656
Vatairea_guianensis	0.0666667	0	0	1	0	0	1	0.0666667	0.4589
Vataireopsis_iglesiasii	0	0	0.025641	0	0	1	3	0.025641	1
Virola_albidiflora	0.0666667	0	0	1	0	0	1	0.0666667	0.4625
Virola_caducifolia	0	0	0	0	0	0	4	0.0666667	0.4557
Virola_calophylla	0.533333	0	0.384615	0.673575	0	0.326425	1	0.35924	0.0835
Virola_decorticans	0.133333	0	0.153846	0.371429	0	0.380952	3	0.0586081	0.9928
Virola_divergens	0	0	0.0512821	0	0	1	3	0.0512821	0.4574
Virola_duckei	0.266667	0	0.589744	0.272251	0	0.636998	3	0.375666	0.0664
Virola_elongata	0.733333	0.333333	0.564103	0.600436	0.0283224	0.178649	1	0.44032	0.0489
Virola_flexuosa	0.266667	0	0.461538	0.116697	0	0.439856	4	0.206942	0.4519
Virola_indet	0	0	0.025641	0	0	1	3	0.025641	1
Virola_marlenei	0	1	0	0	1	0	2	1	0.0002
Virola_minutiflora	0.0666667	0	0	1	0	0	1	0.0666667	0.4676
Virola_mollissima	0.0666667	0	0.128205	0.298851	0	0.402299	3	0.0515768	0.9357
Virola_multinervia	0.266667	0	0.461538	0.0755814	0	0.225291	4	0.419477	0.0565
Virola_obovata	0.2	0	0.461538	0.09799	0	0.80402	3	0.371086	0.0723
Virola_parvifolia	0.0666667	0	0	0.5	0	0	1	0.0333333	1
Virola_pavonis	0.6	0	0.692308	0.504155	0	0.297784	1	0.302493	0.2935
Virola_peruviana	0.333333	0	0.384615	0.309016	0	0.254098	4	0.233005	0.346
Virola_sebifera	0.2	0	0.0512821	0.345515	0	0.0498339	4	0.12093	0.4114
Virola_surinamensis	0.4	0	0.282051	0.483548	0	0.479256	1	0.193419	0.3447
Virola_theiodora	0	0	0.025641	0	0	1	3	0.025641	1
Virola_tsuirim	0	0	0	0	0	0	4	0.0666667	0.4524
Virola_vino	0	0	0.025641	0	0	1	3	0.025641	1
Vismia_baccifera	0	0	0.025641	0	0	0.113636	4	0.0590909	0.3862
Vismia_cayennensis	0	0	0	0	0	0	4	0.0666667	0.4503
Vismia_confertiflora	0	0	0.025641	0	0	1	3	0.025641	1
Vismia_floribunda	0	0	0.025641	0	0	0.277778	4	0.0481481	0.9132
Vismia_lauriformis	0.0666667	0	0.025641	0.795918	0	0.204082	1	0.0530612	0.3976
Vismia_lemonade	0	0	0.025641	0	0	1	3	0.025641	1
Vismia_macrophylla	0.133333	0	0.0769231	0.722222	0	0.277778	1	0.0962963	0.3945
Vismia_myrsinac	0	0	0.0512821	0	0	1	3	0.0512821	0.7647
Vismia_palate	0	0	0.025641	0	0	0.535714	4	0.0309524	1
Vismia_pozuzoensis	0	0	0.025641	0	0	1	3	0.025641	1
Vismia_punctate	0	0	0.025641	0	0	1	3	0.025641	1
Vismia_sprucei	0	0	0.153846	0	0	1	3	0.153846	0.3005
Vismia_weedy	0	0	0.128205	0	0	1	3	0.128205	0.3255
Vitex_bicolor	0	0	0.102564	0	0	1	3	0.102564	0.2872
Vitex_cymosa	0	0	0.0512821	0	0	0.434783	4	0.0376812	0.8538
Vitex_indet	0	0	0.025641	0	0	1	3	0.025641	1
Vitex_pseudolea	0	0	0.025641	0	0	1	3	0.025641	1
Vitex_schunkei	0.0666667	0	0.153846	0.213115	0	0.57377	3	0.0882724	0.7262
Vitex_serratifolia	0	0	0.025641	0	0	1	3	0.025641	1
Vitex_triflora	0.266667	0	0.0769231	0.8125	0	0.1875	1	0.216667	0.0789
Vochysia_aff_grandis	0.133333	0.333333	0	0.444444	0.555556	0	2	0.185185	0.1357
Vochysia_biloba	0.0666667	0	0.025641	0.213115	0	0.57377	3	0.0147121	1
Vochysia_braceliniae	0.0666667	0	0.0512821	0.114035	0	0.0877193	4	0.212865	0.1006
Vochysia_ferruginea	0.133333	0	0	1	0	0	1	0.133333	0.1655
Vochysia_floribunda	0.0666667	0	0	1	0	0	1	0.0666667	0.4609
Vochysia_grandis	0.133333	0	0.230769	0.312	0	0.22	4	0.0936	0.8022
Vochysia_indet	0	0	0.025641	0	0	1	3	0.025641	1
Vochysia_leguiana	0	0	0.0512821	0	0	0.821918	3	0.0421496	0.7781
Vochysia_lomatophylla	0	0	0.025641	0	0	1	3	0.025641	1
Vochysia_splendens	0	0.333333	0	0	0.833333	0	2	0.277778	0.0819
Vochysia_vismiifolia	0.0666667	0.333333	0	0.0625	0.9375	0	2	0.3125	0.0388
Vouarana_anomala	0	0	0.128205	0	0	1	3	0.128205	0.3275
Warscewiczia_coccinea	0	0	0.307692	0	0	0.768374	3	0.236423	0.1799
Warszewiczia_cordata	0	0	0.153846	0	0	0.535714	3	0.0824176	0.7314
Warszewiczia_schwackei	0.0666667	0	0	1	0	0	1	0.0666667	0.4589
Wettinia_drudei	0.0666667	0	0	0.166667	0	0	4	0.0555556	0.4807
Wettinia_longipetala	0	0.333333	0	0	1	0	2	0.333333	0.0417
Wettinia_maynensis	0.133333	0	0.589744	0.0940893	0	0.404101	3	0.238316	0.3681
Witheringia_herbaceous	0	0	0.025641	0	0	1	3	0.025641	1
Wittmackanthus_stanleyanus	0.0666667	0	0.307692	0.158537	0	0.630081	3	0.193871	0.2326
Xylopia_aromatica	0	0	0.025641	0	0	1	3	0.025641	1
Xylopia_calophylla	0.0666667	0	0.025641	0.464286	0	0.535714	1	0.0309524	1
Xylopia_cuspidata	0.0666667	0	0.0512821	0.421296	0	0.578704	3	0.0296771	0.9516
Xylopia_diospyros	0	0	0.025641	0	0	1	3	0.025641	1
Xylopia_holosericea	0	0	0	0	0	0	4	0.0666667	0.455
Xylopia_ligustrifolia	0.2	0	0.205128	0.438202	0	0.561798	3	0.115241	0.5444
Xylopia_multiflora	0.133333	0	0	0.375	0	0	4	0.0833333	0.4483
Xylopia_nitida	0	0	0	0	0	0	4	0.0666667	0.4639
Xylopia_parviflora	0.2	0	0	1	0	0	1	0.2	0.107
Xylopia_pubescent	0	0	0.0769231	0	0	1	3	0.0769231	0.481
Xylopia_sericea	0.466667	0	0.102564	0.753623	0	0.120773	1	0.351691	0.0566
Xylopia_surinamensis	0.0666667	0	0	1	0	0	1	0.0666667	0.4631
Xylosma_dubia	0	0	0.025641	0	0	1	3	0.025641	1
Xylosma_intermedia	0.0666667	0	0.153846	0.270833	0	0.729167	3	0.112179	0.491
Yasunia_sessiliflora	0.0666667	0	0.0769231	0.203125	0	0.390625	4	0.0541667	0.8918
Zanthoxylum_acuminatum	0	0	0.025641	0	0	0.16129	4	0.055914	0.3894
Zanthoxylum_climb	0	0	0.102564	0	0	1	3	0.102564	0.3812
Zanthoxylum_formiciferum	0	0.333333	0	0	1	0	2	0.333333	0.0389
Zanthoxylum_riedelianum	0.0666667	0	0.153846	0.206349	0	0.793651	3	0.1221	0.437
Zanthoxylum_sp	0.0666667	0	0	1	0	0	1	0.0666667	0.461
Zanthoxylum_sprucei	0.0666667	0	0.179487	0.127451	0	0.490196	3	0.0879839	0.7633
Zapoteca_amazonica	0	0	0	0	0	0	4	0.133333	0.1623
Zizyphus_cinnamomum	0	0	0.179487	0	0	0.808824	3	0.145173	0.3096
Zygia_cataractae	0.0666667	0	0.102564	0.130435	0	0.869565	3	0.0891862	0.5146
Zygia_cataractae/juruana_cf.	0.2	0	0.102564	0.690265	0	0.309735	1	0.138053	0.3265
Zygia_coccinea	0	0	0.384615	0	0	0.869565	3	0.334448	0.0424
Zygia_heteroneura	0	0	0.0769231	0	0	1	3	0.0769231	0.4553
Zygia_igapo	0.0666667	0	0	1	0	0	1	0.0666667	0.4523
Zygia_inaequalis	0.0666667	0	0.025641	0.983553	0	0.0164474	1	0.0655702	0.3771
Zygia_juruana	0.133333	0	0	1	0	0	1	0.133333	0.1615
Zygia_lathetica	0.133333	0	0.128205	0.247619	0	0.380952	4	0.0495238	0.9891
Zygia_latifolia	0	0	0.025641	0	0	1	3	0.025641	1
Zygia_longifolia	0.133333	0	0.025641	0.892537	0	0.0298507	1	0.119005	0.2703
Zygia_unexpected	0	0	0.0512821	0	0	1	3	0.0512821	0.4468

## Sheet: Sheet2
	AP	CCL	NP	AP	CCL	NP	IV$maxcls	IV$indcls	IV$pval
Abarema_adenophora	0	0.666667	0	0	1	0	2	0.666667	0.0009
Abarema_jupunba	0.333333	0	0.128205	0.79717	0	0.141509	1	0.265723	0.0641
Abarema_laeta	0	0	0.025641	0	0	1	3	0.025641	1
Abuta_grandifolia	0.0666667	0	0.025641	0.590909	0	0.113636	1	0.0393939	0.7014
Acacia_loretensis	0	0	0	0	0	0	4	0.0666667	0.4598
Acacia_multipinnata	0.0666667	0	0	1	0	0	1	0.0666667	0.4608
Acalypha_diversifolia	0	0	0.025641	0	0	1	3	0.025641	1
Acanthosyris_annonagustata	0	0	0.0769231	0	0	1	3	0.0769231	0.4196
Acanthosyris_sp_nov	0	0	0.025641	0	0	0.277778	4	0.0481481	0.912
Aegiphila_haughtii	0	0	0.128205	0	0	0.754717	3	0.0967586	0.4735
Aegiphila_integrifolia	0	0	0.025641	0	0	0.365854	4	0.0422764	0.9123
Agonandra_peruviana	0.0666667	0	0.102564	0.282609	0	0.434783	3	0.0445931	1
Agonandra_silvatica	0.2	0	0.0769231	0.8125	0	0.1875	1	0.1625	0.2513
Agouticarpa_isernii	0	0	0	0	0	0	4	0.0666667	0.449
Agouticarpa_velutina	0.0666667	0	0	1	0	0	1	0.0666667	0.4575
Aiouea_brasiliensis	0.0666667	0	0	1	0	0	1	0.0666667	0.4561
Aiouea_grandifolia	0	0	0	0	0	0	4	0.133333	0.165
Aiouea_impressa	0.0666667	0	0.0512821	0.565217	0	0.434783	1	0.0376812	0.8505
Aiouea_laevis	0	0	0	0	0	0	4	0.0666667	0.4615
Aiphanes_ulei	0	0	0	0	0	0	4	0.0666667	0.4589
Albizia_niopoides	0.133333	0	0	1	0	0	1	0.133333	0.1736
Albizia_pedicellaris	0	0	0.025641	0	0	1	3	0.025641	1
Albizia_subdimidiata	0.133333	0	0	1	0	0	1	0.133333	0.1497
Alchornea_discolor	0.333333	0	0.025641	0.966216	0	0.0337838	1	0.322072	0.0166
Alchornea_glandulosa	0.0666667	0	0.205128	0.043771	0	0.16835	4	0.210101	0.1844
Alchornea_latifolia	0.2	0	0.0769231	0.722222	0	0.277778	1	0.144444	0.3288
Alchornea_triplinervia	0.133333	0	0.153846	0.536082	0	0.463918	1	0.0714777	0.8312
Alchorneopsis_floribunda	0.0666667	0	0.25641	0.0955882	0	0.808824	3	0.207391	0.1852
Alibertia_edulis	0.133333	0	0	0.666667	0	0	1	0.0888889	0.3279
Alibertia_isernii	0	0	0.179487	0	0	1	3	0.179487	0.2334
Alibertia_itayensis	0.0666667	0	0.179487	0.245283	0	0.754717	3	0.135462	0.418
Alibertia_macrophylla	0.0666667	0	0	1	0	0	1	0.0666667	0.4637
Alibertia_schwackei	0.0666667	0	0	1	0	0	1	0.0666667	0.4624
Alibertia_verrucosa	0.133333	0	0.025641	0.419355	0	0.16129	1	0.055914	0.8146
Allophyllus_glabra	0	0	0.025641	0	0	1	3	0.025641	1
Allophylus_amazonicus	0.133333	0	0.179487	0.712794	0	0.117493	1	0.0950392	0.7567
Allophylus_angustatus	0.0666667	0	0	1	0	0	1	0.0666667	0.4677
Allophylus_divaricatus	0	0	0.205128	0	0	1	3	0.205128	0.0844
Allophylus_floribundus	0	0	0.153846	0	0	0.833333	3	0.128205	0.3523
Allophylus_pilosus	0	0	0.102564	0	0	0.657895	3	0.0674764	0.7154
Allophylus_punctatus	0	0	0.230769	0	0	0.551724	3	0.127321	0.3552
Alseis_eggersii	0	0	0	0	0	0	4	0.133333	0.1612
Alseis_labatioides	0	0	0.0512821	0	0	1	3	0.0512821	0.4453
Alseis_lugonis	0.0666667	0	0.333333	0.081761	0	0.754717	3	0.251572	0.1621
Amaioua_corymbosa	0.133333	0	0	1	0	0	1	0.133333	0.1602
Amanoa_guianensis	0.0666667	0	0.025641	0.393939	0	0.606061	1	0.0262626	1
Ampelocera_edentula	0.0666667	0	0.410256	0.0918728	0	0.4947	3	0.202954	0.3022
Ampelocera_longissima	0	0	0.230769	0	0	0.833333	3	0.192308	0.1405
Amyris_macrocarpa	0.0666667	0	0.0512821	0.361111	0	0.277778	1	0.0240741	1
Anacardium_excelsum	0	0.666667	0	0	1	0	2	0.666667	0.0018
Anacardium_giganteum	0.133333	0	0.025641	0.795918	0	0.204082	1	0.106122	0.2924
Anacardium_sp._nov._ined.	0.2	0	0.153846	0.58209	0	0.223881	1	0.116418	0.57
Anaxagorea_brevipes	0.266667	0	0.025641	0.532787	0	0.0409836	1	0.142077	0.3227
Anaxagorea_dolichocarpa	0	0	0.0512821	0	0	1	3	0.0512821	0.6821
Anaxagorea_phaeocarpa	0.0666667	0	0.025641	0.440678	0	0.338983	1	0.0293785	1
Andira_inermis	0.2	0	0.128205	0.448276	0	0.402299	1	0.0896552	0.7447
Andira_macrocarpa	0.133333	0	0.0769231	0.376812	0	0.434783	1	0.0502415	0.8929
Andira_macrothyrsa	0.133333	0	0.128205	0.769737	0	0.230263	1	0.102632	0.4631
Andira_multistipula	0.0666667	0	0.102564	0.393939	0	0.606061	3	0.0621601	0.8211
Andira_surinamensis	0	0	0.025641	0	0	0.16129	4	0.111828	0.2765
Aniba_coto	0.0666667	0	0	0.5	0	0	1	0.0333333	1
Aniba_guianensis	0.133333	0	0.179487	0.267123	0	0.376712	4	0.0712329	0.978
Aniba_hostmanniana	0.133333	0	0.282051	0.248408	0	0.66879	3	0.188633	0.2295
Aniba_megaphylla	0	0	0.025641	0	0	1	3	0.025641	1
Aniba_panurensis	0.333333	0	0.0769231	0.932735	0	0.0672646	1	0.310912	0.0285
Aniba_puchury-minor	0	0	0.0512821	0	0	0.606061	3	0.03108	0.954
Aniba_riparia	0.2	0	0.205128	0.364486	0	0.514019	3	0.10544	0.7683
Aniba_rosaeodora	0.0666667	0	0	1	0	0	1	0.0666667	0.4566
Aniba_taubertiana	0	0	0.0769231	0	0	1	3	0.0769231	0.474
Aniba_williamsii	0.133333	0	0.025641	0.590909	0	0.113636	1	0.0787879	0.562
Annona_ambotay	0	0	0.179487	0	0	0.434783	3	0.0780379	0.819
Annona_corky_sp._nov._ined.	0	0	0.025641	0	0	1	3	0.025641	1
Annona_dolichopetala	0	0	0.128205	0	0	0.434783	4	0.0753623	0.6419
Annona_duckei	0	0	0.230769	0	0	0.518519	3	0.119658	0.5243
Annona_edulis	0.0666667	0	0	1	0	0	1	0.0666667	0.4523
Annona_exsucca	0	0	0.025641	0	0	1	3	0.025641	1
Annona_glomerulifera	0	0	0.128205	0	0	1	3	0.128205	0.3288
Annona_helosioides	0	0	0.0769231	0	0	1	3	0.0769231	0.485
Annona_hypoglauca	0.0666667	0	0.025641	0.912281	0	0.0877193	1	0.0608187	0.3906
Annona_neochrysocarpa	0	0	0	0	0	0	4	0.133333	0.1668
Annona_papilionella	0.0666667	0	0.384615	0.0844156	0	0.746753	3	0.287213	0.1008
Anthodiscus_klugii	0.2	0	0.102564	0.661017	0	0.338983	1	0.132203	0.387
Anthodiscus_peruanus	0	0	0	0	0	0	4	0.133333	0.1661
Antrocaryon_amazonicum	0	0	0.025641	0	0	1	3	0.025641	1
Aparisthmium_cordatum	0.2	0	0.0769231	0.343612	0	0.10279	4	0.073813	0.793
Apeiba_aspera	0.6	0.333333	0.897436	0.102247	0.109551	0.561798	3	0.504177	0.0048
Apeiba_tibourbou	0	0	0.179487	0	0	1	3	0.179487	0.1645
Aptandra_tubicina	0.2	0	0.102564	0.565217	0	0.434783	1	0.113043	0.479
Apuleia_ferruginea	0.0666667	0	0	1	0	0	1	0.0666667	0.4599
Apuleia_leiocarpa	0	0	0.025641	0	0	1	3	0.025641	1
Ardisia_densapunta	0	0	0.025641	0	0	1	3	0.025641	1
Ardisia_guianensis	0	0	0	0	0	0	4	0.0666667	0.467
Aspidosperma_darienense	0.133333	0	0.205128	0.236794	0	0.692168	3	0.141983	0.3843
Aspidosperma_excelsum	0.133333	0.666667	0.025641	0.107794	0.646766	0.00829187	2	0.431177	0.0258
Aspidosperma_fendleri	0.266667	0	0.102564	0.315534	0	0.558252	1	0.0841424	0.8465
Aspidosperma_inundatum	0.0666667	0	0.0769231	0.634146	0	0.365854	1	0.0422764	0.8356
Aspidosperma_rigidum	0.0666667	0	0.333333	0.0948905	0	0.620438	3	0.206813	0.1859
Aspidosperma_sandwithianum	0.0666667	0	0	1	0	0	1	0.0666667	0.4593
Aspidosperma_schultesii	0	1	0	0	1	0	2	1	0.0001
Aspidosperma_spruceanum	0	0.333333	0.025641	0	0.783133	0.060241	2	0.261044	0.1044
Aspidosperma_tsuirim	0	0	0	0	0	0	4	0.0666667	0.4551
Astrocaryum_chambira	0.333333	0	0.717949	0.281734	0	0.657895	3	0.472335	0.0329
Astrocaryum_jauari	0.2	0	0	1	0	0	1	0.2	0.0819
Astrocaryum_murumuru	0.0666667	0	0.74359	0.0206842	0	0.75179	3	0.559023	0.0178
Astronium_graveolens	0.0666667	0	0	0.333333	0	0	4	0.0444444	0.7762
Attalea_butyracea	0	0	0.0512821	0	0	1	3	0.0512821	0.7736
Attalea_maripa	0.133333	0	0.128205	0.527027	0	0.472973	1	0.0702703	0.7237
Bactris_riparia	0.0666667	0	0	1	0	0	1	0.0666667	0.4633
Banara_arguta	0	0	0.025641	0	0	1	3	0.025641	1
Banara_nitida	0	0	0.128205	0	0	0.472973	4	0.0702703	0.7846
Bathysa_peruviana	0	0	0	0	0	0	4	0.0666667	0.4562
Batocarpus_amazonicus	0	0	0.0512821	0	0	0.434783	4	0.0376812	0.8558
Batocarpus_costaricensis	0.0666667	0	0.153846	0.127451	0	0.490196	4	0.0764706	0.8338
Batocarpus_orinocensis	0.333333	0	0.461538	0.362702	0	0.389134	3	0.1796	0.6044
Bauhinia_arborea	0	0	0.307692	0	0	0.555556	3	0.17094	0.3431
Bauhinia_brachycalyx	0	0	0.461538	0	0	0.869565	3	0.401338	0.0448
Bauhinia_rutilans	0	0	0.025641	0	0	1	3	0.025641	1
Bauhinia_tarapotensis	0	0	0.025641	0	0	0.0520833	4	0.0631944	0.3936
Beilschmiedia_costaricensis	0	0.333333	0	0	1	0	2	0.333333	0.0433
Beilschmiedia_pendula	0.266667	0	0.102564	0.457746	0	0.176056	1	0.122066	0.4621
Bellucia_pentamera	0	0	0.0769231	0	0	1	3	0.0769231	0.4696
Bellucia_spruceana	0	0	0.025641	0	0	0.277778	4	0.0481481	0.912
Bellucia_subandina	0	0	0.025641	0	0	1	3	0.025641	1
Bixa_platycarpa	0	0	0.0512821	0	0	0.434783	4	0.113043	0.3217
Bixa_urucurana	0.0666667	0	0.25641	0.143646	0	0.856354	3	0.219578	0.1265
Borojoa_claviflora	0	0	0.025641	0	0	0.434783	4	0.0376812	1
Borojoa_retidomatia	0	0	0.025641	0	0	1	3	0.025641	1
Borojoa_stipularis	0.133333	0	0	1	0	0	1	0.133333	0.159
Botryarrhena_pendula	0.0666667	0	0	1	0	0	1	0.0666667	0.4588
Brosimum_acutifolium	0.2	0	0.205128	0.586466	0	0.413534	1	0.117293	0.4942
Brosimum_alicastrum	0	0	0.025641	0	0	0.113636	4	0.118182	0.2302
Brosimum_guianense	0.133333	0	0.410256	0.125	0	0.416667	4	0.183333	0.4637
Brosimum_lactescens	0.733333	0	0.487179	0.679477	0	0.130669	1	0.498283	0.04
Brosimum_potabile	0.133333	0	0	0.75	0	0	1	0.1	0.2617
Brosimum_rubescens	0.266667	0	0.0512821	0.586066	0	0.0409836	1	0.156284	0.2967
Brosimum_utile	0.2	0.666667	0.384615	0.0847826	0.423913	0.293478	2	0.282609	0.1451
Brownea_grandiceps	0.2	0	0.692308	0.081363	0	0.764951	3	0.529582	0.0227
Brownea_jaramilloi	0	0	0.358974	0	0	1	3	0.358974	0.0445
Brownea_macrophylla	0	0	0.0769231	0	0	0.729167	3	0.0560897	0.7143
Browneopsis_ucayalina	0	0	0.384615	0	0	0.315789	4	0.273684	0.1448
Buchenavia_amazonia	0.2	0	0.128205	0.365169	0	0.561798	1	0.0730337	0.8432
Buchenavia_congesta	0.133333	0	0.102564	0.440678	0	0.338983	1	0.0587571	0.9341
Buchenavia_grandis	0.266667	0	0	1	0	0	1	0.266667	0.0478
Buchenavia_macrophylla	0	0.333333	0.0769231	0	0.8125	0.1875	2	0.270833	0.0338
Buchenavia_oxycarpa	0.0666667	0	0	1	0	0	1	0.0666667	0.4554
Buchenavia_parvifolia	0.2	0	0.102564	0.609375	0	0.390625	1	0.121875	0.4139
Buchenavia_reticulata	0	0.333333	0.025641	0	0.866667	0.133333	2	0.288889	0.0618
Buchenavia_seri	0.0666667	0	0	1	0	0	1	0.0666667	0.4611
Buchenavia_suaveolens	0.0666667	0	0	1	0	0	1	0.0666667	0.4574
Buchenavia_viridiflora	0.133333	0.333333	0	0.782609	0.217391	0	1	0.104348	0.2414
Bunchosia_argentea	0.0666667	0	0.230769	0.0738636	0	0.482955	3	0.111451	0.6789
Bunchosia_hookeriana	0.0666667	0	0	1	0	0	1	0.0666667	0.4582
Byrsonima_arthropoda	0.0666667	0.666667	0.025641	0.0797546	0.797546	0.122699	2	0.531697	0.0059
Byrsonima_japurensis	0.2	0	0.102564	0.77381	0	0.14881	1	0.154762	0.2103
Byrsonima_kampa	0	0.333333	0	0	1	0	2	0.333333	0.0413
Byrsonima_krukoffii	0	0	0	0	0	0	4	0.0666667	0.4566
Byrsonima_putumayensis	0	0	0.307692	0	0	0.535714	3	0.164835	0.3217
Byttneria_sp_nov	0	0	0.025641	0	0	1	3	0.025641	1
Cabralea_canjerana	0.133333	0	0.333333	0.167742	0	0.580645	3	0.193548	0.2613
Calatola_costaricensis	0.0666667	0	0.205128	0.494924	0	0.406091	3	0.0833008	0.7873
Calliandra_guildingii	0	0	0.025641	0	0	0.277778	4	0.0481481	0.9134
Calliandra_trinervia	0	0	0.179487	0	0	0.729167	3	0.130876	0.3876
Calophyllum_brasiliense	0.0666667	0	0.0512821	0.361111	0	0.277778	1	0.0240741	1
Calophyllum_longifolium	0.266667	0	0	1	0	0	1	0.266667	0.0431
Calycophyllum_obovatum	0.0666667	0	0	0.5	0	0	4	0.0666667	0.4798
Calycophyllum_spruceanum	0	0	0.0769231	0	0	0.606061	3	0.04662	0.8512
Calyptranthes_bipennis	0.0666667	0	0.025641	0.886364	0	0.113636	1	0.0590909	0.3986
Calyptranthes_densiflora	0	0	0.025641	0	0	1	3	0.025641	1
Calyptranthes_forsteri	0.0666667	0	0.025641	0.722222	0	0.277778	1	0.0481481	0.9116
Calyptranthes_macrophylla	0.0666667	0	0.025641	0.722222	0	0.277778	1	0.0481481	0.9127
Calyptranthes_maxima	0.133333	0	0.153846	0.276596	0	0.585106	3	0.0900164	0.7291
Calyptranthes_paniculata	0.133333	0	0.025641	0.45614	0	0.0877193	1	0.0608187	0.5779
Calyptranthes_plicata	0	0	0	0	0	0	4	0.0666667	0.4497
Calyptranthes_ruiziana	0.0666667	0	0	1	0	0	1	0.0666667	0.4533
Calyptranthes_tessmannii	0.0666667	0	0	1	0	0	1	0.0666667	0.4551
Campomanesia_lineatifolia	0.0666667	0	0.0769231	0.464286	0	0.535714	3	0.0412088	0.8417
Capirona_decorticans	0.2	0	0.102564	0.395939	0	0.406091	1	0.0791878	0.7692
Capparidastrum_osmanthum	0.0666667	0	0.153846	0.0844156	0	0.324675	4	0.118182	0.4662
Capparis_detonsa	0	0	0.0769231	0	0	0.657895	3	0.0506073	0.7442
Capparis_güepia_sp._nov	0.0666667	0	0	1	0	0	1	0.0666667	0.4594
Caraipa_grandifolia	0.0666667	0	0	1	0	0	1	0.0666667	0.4575
Cariniana_multiflora	0	1	0	0	0.9375	0	2	0.9375	0.0001
Carpotroche_longifolia	0	0	0	0	0	0	4	0.0666667	0.4615
Caryocar_glabrum	0.133333	1	0.102564	0.0862832	0.862832	0.0221239	2	0.862832	0.0005
Caryocar_villosum	0	0	0.025641	0	0	1	3	0.025641	1
Caryodaphnopsis_fosteri	0.0666667	0	0.0512821	0.295455	0	0.113636	4	0.0787879	0.5201
Caryodaphnopsis_tomentosa	0.0666667	0	0.0769231	0.565217	0	0.434783	1	0.0376812	0.8373
Caryodendron_orinocense	0	0	0.282051	0	0	0.632075	3	0.178278	0.3811
Casearia_aculeata	0	0	0.025641	0	0	1	3	0.025641	1
Casearia_arborea	0.2	0	0.307692	0.315152	0	0.606061	3	0.18648	0.2745
Casearia_combaymensis	0.133333	0	0.102564	0.509804	0	0.490196	1	0.0679739	0.7271
Casearia_decandra	0.133333	0	0.0769231	0.722222	0	0.277778	1	0.0962963	0.3973
Casearia_fasciculata	0	0	0.025641	0	0	1	3	0.025641	1
Casearia_javitensis	0.133333	0.333333	0.307692	0.110638	0.276596	0.446809	3	0.13748	0.5424
Casearia_sylvestris	0	0	0.230769	0	0	1	3	0.230769	0.0913
Casearia_tubiflora	0	0	0.102564	0	0	1	3	0.102564	0.2837
Casearia_uleana	0.133333	0	0.179487	0.471947	0	0.528053	3	0.0947787	0.64
Casearia_ulmifolia	0.133333	0	0.0769231	0.597701	0	0.402299	1	0.0796935	0.5718
Cassia_cowanii	0	0	0.102564	0	0	0.365854	4	0.0422764	0.8661
Castilla_ulei	0.0666667	0	0.358974	0.0479705	0	0.424354	4	0.175892	0.4263
Cathedra_acuminata	0.133333	0	0.205128	0.309524	0	0.535714	3	0.10989	0.7023
Cecropia_angustifolia	0.0666667	0	0	1	0	0	1	0.0666667	0.4422
Cecropia_distachya	0.333333	0	0.0512821	0.781116	0	0.107296	1	0.260372	0.0362
Cecropia_engleriana	0.0666667	0	0.384615	0.263514	0	0.692568	3	0.266372	0.1303
Cecropia_ficifolia	0.266667	0	0.564103	0.156	0	0.48	3	0.270769	0.2234
Cecropia_herthae	0.0666667	0	0.461538	0.0588235	0	0.882353	3	0.40724	0.0361
Cecropia_hispid	0	0	0.0769231	0	0	0.657895	3	0.0506073	0.7389
Cecropia_latiloba	0.133333	0	0	0.923077	0	0	1	0.123077	0.2267
Cecropia_marginalis	0	0	0.0512821	0	0	0.204082	4	0.106122	0.2914
Cecropia_membranacea	0	0	0.102564	0	0	0.176056	4	0.274648	0.0428
Cecropia_putumayonis	0	0	0.205128	0	0	1	3	0.205128	0.1258
Cecropia_sciadophylla	0.333333	0	0.641026	0.222011	0	0.469639	3	0.301051	0.2104
Cedrela_fissilis	0.0666667	0	0.333333	0.08125	0	0.59375	3	0.197917	0.2048
Cedrela_odorata	0.0666667	0	0.153846	0.12037	0	0.277778	4	0.200617	0.115
Cedrelinga_cateniformis	0.4	0	0.153846	0.343396	0	0.141509	4	0.171698	0.367
Ceiba_pentandra	0.0666667	0	0.102564	0.457746	0	0.176056	4	0.0976526	0.6361
Ceiba_samauma	0.133333	0	0.128205	0.298851	0	0.402299	3	0.0515768	0.9883
Celtis_schippii	0	0	0.589744	0	0	0.662824	3	0.390896	0.0673
Centronia_laurifolia	0	1	0	0	1	0	2	1	0.0001
Cespedesia_spathulata	0.2	0	0.102564	0.256158	0	0.615764	3	0.0631552	0.8693
Cestrum_megalophyllum	0	0	0.179487	0	0	1	3	0.179487	0.1644
Cestrum_racemosum	0	0	0.0769231	0	0	1	3	0.0769231	0.4563
Chaunochiton_kappleri	0.0666667	0	0	1	0	0	1	0.0666667	0.4523
Chelyocarpus_ulei	0	0	0.0769231	0	0	1	3	0.0769231	0.4765
Chimarrhis_gentryana	0.2	0	0	0.666667	0	0	1	0.133333	0.1834
Chimarrhis_glabriflora	0	0	0.0512821	0	0	0.0287356	4	0.323755	0.0218
Chimarrhis_hookeri	0	0	0.205128	0	0	0.490196	4	0.169935	0.2534
Chionanthus_implicatus	0.0666667	0	0.102564	0.180556	0	0.277778	4	0.0722222	0.6614
Chione_sylvicola	0	0	0.0512821	0	0	1	3	0.0512821	0.4544
Chlorocardium_blanco	0	0	0	0	0	0	4	0.0666667	0.455
Chlorocardium_rodiei	0	0	0	0	0	0	4	0.0666667	0.4615
Chlorocardium_venenosum	0	0	0.025641	0	0	0.535714	4	0.0309524	1
Chomelia_polyantha	0	0	0.0512821	0	0	1	3	0.0512821	0.6822
Chomelia_tenuiflora	0.133333	0	0.179487	0.697987	0	0.302013	1	0.0930649	0.6663
Chrysochlamys_bracteolata	0.0666667	0	0.025641	0.117117	0	0.18018	4	0.0936937	0.3982
Chrysochlamys_membranacea	0.2	0	0.435897	0.0351668	0	0.320108	4	0.386835	0.0733
Chrysochlamys_ulei	0	0	0	0	0	0	4	0.0666667	0.4563
Chrysophyllum_amazonicum	0.2	0	0.25641	0.583333	0	0.416667	1	0.116667	0.5625
Chrysophyllum_argenteum	0.0666667	0	0.307692	0.347594	0	0.374332	3	0.115179	0.6741
Chrysophyllum_bombycinum	0.0666667	0	0.025641	0.722222	0	0.277778	1	0.0481481	0.9158
Chrysophyllum_colombianum	0.133333	0	0.025641	0.886364	0	0.113636	1	0.118182	0.2309
Chrysophyllum_cuneifolium	0.133333	0	0.205128	0.829787	0	0.170213	1	0.110638	0.5062
Chrysophyllum_lucentifolium	0	0	0.128205	0	0	0.808824	3	0.103695	0.4691
Chrysophyllum_manaosense	0.333333	0	0.102564	0.825397	0	0.10582	1	0.275132	0.0621
Chrysophyllum_ovale	0	0	0.025641	0	0	1	3	0.025641	1
Chrysophyllum_pomiferum	0.0666667	0	0.153846	0.12381	0	0.380952	4	0.0990476	0.7189
Chrysophyllum_sanguinolentum	0.266667	1	0	0.0512821	0.948718	0	2	0.948718	0.0003
Chrysophyllum_venezuelanense	0.0666667	0	0.307692	0.0787879	0	0.606061	3	0.18648	0.213
Cinchonopsis_amazonica	0	0.333333	0	0	1	0	2	0.333333	0.0445
Cinnamomum_napoense	0	0	0.025641	0	0	0.277778	4	0.0481481	0.9092
Cinnamomum_triplinerve	0.0666667	0	0.0512821	0.565217	0	0.434783	1	0.0376812	0.8569
Citharexylum_poeppigii	0	0	0.102564	0	0	1	3	0.102564	0.3586
Citronella_incarum	0	0	0.179487	0	0	0.535714	3	0.0961538	0.7117
Clarisia_biflora	0.2	0	0.410256	0.333333	0	0.5	3	0.205128	0.2999
Clarisia_racemosa	0.4	0	0.410256	0.393939	0	0.212121	4	0.183838	0.571
Clathrotropis_macrocarpa	0.0666667	0	0	1	0	0	1	0.0666667	0.4637
Clavija_procera	0	0	0.0512821	0	0	1	3	0.0512821	0.4512
Clerodendron_tessmannii	0.0666667	0	0.025641	0.722222	0	0.277778	1	0.0481481	0.914
Clitoria_arborea	0.0666667	0	0.025641	0.722222	0	0.277778	1	0.0481481	0.9081
Clusia_amazonica	0	0	0.025641	0	0	1	3	0.025641	1
Coccoloba_coronata	0.0666667	0	0.333333	0.0921986	0	0.35461	3	0.118203	0.7065
Coccoloba_densifrons	0.2	0	0.74359	0.257143	0	0.428571	3	0.318681	0.1754
Coccoloba_fallax	0	0	0.179487	0	0	1	3	0.179487	0.168
Coccoloba_fenestrada	0.0666667	0	0	0.5	0	0	1	0.0333333	1
Coccoloba_immense	0	0	0.0512821	0	0	1	3	0.0512821	0.6881
Coccoloba_latifolia	0.0666667	0	0	1	0	0	1	0.0666667	0.4612
Coccoloba_lehmannii	0	0	0.128205	0	0	0.472973	4	0.105405	0.5668
Coccoloba_mollis	0.2	0	0.205128	0.702703	0	0.297297	1	0.140541	0.3572
Coccoloba_ninfi	0	0	0.0512821	0	0	1	3	0.0512821	0.458
Coccoloba_paraensis	0.0666667	0	0	0.5	0	0	1	0.0333333	1
Coccoloba_spruceana	0	0	0	0	0	0	4	0.0666667	0.4688
Cochlospermum_orinocense	0	0	0	0	0	0	4	0.0666667	0.4498
Colubrina_arborescens	0	0	0.179487	0	0	0.849421	3	0.15246	0.3113
Colubrina_spinosa	0	0	0.025641	0	0	0.277778	4	0.0481481	0.9094
Compsoneura_capitellata	0.4	1	0.307692	0.382946	0.403101	0.193798	2	0.403101	0.0369
Compsoneura_sprucei	0.2	0.333333	0.179487	0.493671	0.274262	0.232068	1	0.0987342	0.7072
Compsoneura_ulei	0	0	0.0769231	0	0	1	3	0.0769231	0.4595
Conceveiba_guianensis	0.533333	0	0.0512821	0.77037	0	0.037037	1	0.410864	0.034
Conceveiba_martiana	0	0	0.025641	0	0	1	3	0.025641	1
Conceveiba_rhytidocarpa	0.2	0	0.0769231	0.638037	0	0.122699	1	0.127607	0.3956
Conceveiba_terminalis	0	0	0	0	0	0	4	0.0666667	0.4584
Connarus_dubia	0	0	0.025641	0	0	1	3	0.025641	1
Cordia_alliodora	0	0	0.307692	0	0	0.406091	4	0.158376	0.3289
Cordia_bullata	0	0	0	0	0	0	4	0.0666667	0.4568
Cordia_chamissoniana	0	0	0.0769231	0	0	1	3	0.0769231	0.4643
Cordia_collococa	0	0	0.179487	0	0	1	3	0.179487	0.192
Cordia_gracilipes	0	0	0.025641	0	0	1	3	0.025641	1
Cordia_hebeclada	0.133333	0	0.128205	0.214876	0	0.247934	4	0.0358127	1
Cordia_mexiana	0.0666667	0	0	1	0	0	1	0.0666667	0.4534
Cordia_nodosa	0	0	0.0769231	0	0	0.434783	4	0.0753623	0.5422
Cordia_ripicola	0	0	0	0	0	0	4	0.0666667	0.4561
Cordia_sericicalyx	0	0	0	0	0	0	4	0.0666667	0.4608
Cordia_trachyphylla	0.0666667	0	0.025641	0.722222	0	0.277778	1	0.0481481	0.9128
Cordia_ucayaliensis	0.2	0	0.282051	0.246835	0	0.506329	3	0.142811	0.4773
Corythophora_retic_Lecythis_corrugata_cf.	0	0.333333	0	0	1	0	2	0.333333	0.0376
Couepia_chrysocalyx	0	0	0.153846	0	0	0.277778	4	0.240741	0.0886
Couepia_guianensis	0.0666667	0	0	0.75	0	0	1	0.05	0.7684
Couepia_subcordata	0	0.333333	0	0	1	0	2	0.333333	0.0399
Couepia_macrophylla	0	0	0.153846	0	0	0.793651	3	0.1221	0.429
Couepia_obovata	0.266667	0	0.102564	0.58209	0	0.223881	1	0.155224	0.2642
Couepia_parillo	0.2	0	0.025641	0.886364	0	0.113636	1	0.177273	0.2003
Couepia_subcordata	0.0666667	0.333333	0	0.166667	0.833333	0	2	0.277778	0.0817
Couma_guianensis	0.133333	0.333333	0	0.4	0.5	0	2	0.166667	0.1969
Couma_macrocarpa	0.2	0	0.025641	0.307087	0	0.0787402	1	0.0614173	0.6786
Couratari_guianensis	0.2	0	0.230769	0.368794	0	0.35461	3	0.0818331	0.9963
Couratari_oligantha	0.133333	0	0	1	0	0	1	0.133333	0.159
Couratari_stellata	0	0	0.025641	0	0	0.204082	4	0.0530612	0.3857
Couroupita_guianensis	0.2	0	0.230769	0.165605	0	0.254777	4	0.0772824	0.9365
Coussapoa_asperifolia	0.0666667	0	0	1	0	0	1	0.0666667	0.4518
Coussapoa_jatun-sachensis	0.0666667	0	0	0.333333	0	0	4	0.0888889	0.332
Coussapoa_longepedunculata	0.0666667	0	0.025641	0.722222	0	0.277778	1	0.0481481	0.9087
Coussapoa_orthoneura	0.466667	0	0.487179	0.512676	0	0.450704	1	0.239249	0.2685
Coussapoa_ovalifolia	0.0666667	0	0.0512821	0.565217	0	0.434783	1	0.0376812	0.8536
Coussapoa_trinervia	0.266667	0	0.102564	0.665354	0	0.334646	1	0.177428	0.2321
Coussarea_amplifolia	0	0	0.025641	0	0	0.277778	4	0.0481481	0.9089
Coussarea_cephaeloides	0	0	0.0769231	0	0	1	3	0.0769231	0.4621
Coussarea_crassa	0	0	0.025641	0	0	1	3	0.025641	1
Coussarea_klugii	0	0	0.0769231	0	0	0.133333	4	0.115556	0.3152
Coussarea_obliqua	0	0	0.0512821	0	0	0.434783	4	0.0376812	0.8539
Coussarea_paniculata	0	0	0.025641	0	0	0.434783	4	0.0376812	1
Coussarea_racemosa	0.0666667	0	0	1	0	0	1	0.0666667	0.4638
Coussarea_tenuiflora	0.133333	0	0.025641	0.634146	0	0.365854	1	0.0845528	0.2992
Cremastosperma_cauliflorum	0	0	0.025641	0	0	1	3	0.025641	1
Cremastosperma_gracilipes	0.0666667	0	0	1	0	0	1	0.0666667	0.4579
Cremastosperma_longicuspe	0	0	0	0	0	0	4	0.0666667	0.4632
Cremastosperma_megalophyllum	0	0	0	0	0	0	4	0.2	0.109
Cremastosperma_monospermum	0.0666667	0	0	1	0	0	1	0.0666667	0.4554
Cremastosperma_napoense	0	0	0	0	0	0	4	0.133333	0.1633
Crepidospermum_prancei	0.0666667	0	0	1	0	0	1	0.0666667	0.4643
Crepidospermum_rhoifolium	0.533333	0	0.410256	0.556675	0	0.377834	1	0.296893	0.1255
Croton_cuneatus	0.266667	0	0	1	0	0	1	0.266667	0.0615
Croton_lechleri	0	0	0.0769231	0	0	0.729167	3	0.0560897	0.6694
Croton_matourensis	0.0666667	0	0	1	0	0	1	0.0666667	0.461
Croton_sampatik	0	0	0.0512821	0	0	0.324675	4	0.0450216	0.7157
Croton_tessmannii	0	0	0.153846	0	0	0.458333	3	0.0705128	0.747
Crudia_glaberrima	0.266667	0	0.102564	0.757282	0	0.242718	1	0.201942	0.1372
Cryptocarya_aschersoniana	0	0	0.025641	0	0	1	3	0.025641	1
Cryptocarya_yasuniensis	0.0666667	0	0.205128	0.178082	0	0.821918	3	0.168599	0.2155
Cupania_cinerea	0.2	0	0.128205	0.65	0	0.1875	1	0.13	0.4016
Cupania_livida	0.0666667	0	0.0769231	0.611765	0	0.235294	1	0.0407843	0.9249
Cupania_livida/fulvida_cf._green	0	0	0.153846	0	0	0.843373	3	0.12975	0.3414
Cupania_rufescens	0	0	0.025641	0	0	1	3	0.025641	1
Cupania_scrobiculata	0.0666667	0	0.102564	0.206349	0	0.793651	3	0.0814001	0.6277
Cyathea_lasiosora	0	0	0.025641	0	0	1	3	0.025641	1
Cybianthus_amplus	0	0.666667	0	0	1	0	2	0.666667	0.0013
Cybianthus_cuatrecasasii	0	0	0	0	0	0	4	0.0666667	0.4619
Cybianthus_longifolius	0	0	0.025641	0	0	1	3	0.025641	1
Dacryodes_belemensis	0.133333	0	0	0.875	0	0	1	0.116667	0.2
Dacryodes_chimantensis	0.333333	0	0	0.909091	0	0	1	0.30303	0.0196
Dacryodes_cupularis	0.0666667	0	0.025641	0.886364	0	0.113636	1	0.0590909	0.3912
Dacryodes_peruviana	0.333333	0	0.435897	0.178527	0	0.156055	4	0.399251	0.0561
Dacryodes_sclerophylla	0.0666667	0.666667	0	0.0769231	0.769231	0	2	0.512821	0.0078
Dalbergia_frutescens	0.2	0	0.205128	0.135417	0	0.221354	4	0.300174	0.0926
Dalbergia_monetaria	0.0666667	0	0	1	0	0	1	0.0666667	0.4464
Daphnopsis_equatorialis	0	0	0.0512821	0	0	0.338983	4	0.0881356	0.4707
Dendrobangia_boliviana	0.333333	0	0.102564	0.875887	0	0.124113	1	0.291962	0.0342
Dendrobangia_multinervia	0.0666667	0	0.128205	0.342105	0	0.657895	3	0.0843455	0.5344
Dendropanax_arboreus	0.2	0	0.102564	0.463312	0	0.0733753	4	0.154437	0.3461
Dendropanax_caucanus	0.2	0.333333	0.410256	0.106557	0.133197	0.440574	3	0.180748	0.5289
Dendropanax_cernua	0	0	0.025641	0	0	0.0714286	4	0.0619048	0.3942
Dendropanax_macropodus	0	0.333333	0	0	0.625	0	2	0.208333	0.1227
Dendropanax_punctate	0	0	0.025641	0	0	1	3	0.025641	1
Dendropanax_truncate	0	0	0.128205	0	0	1	3	0.128205	0.3206
Dendropanax_umbellatus	0	0	0	0	0	0	4	0.0666667	0.4566
Dialium_guianense	0.333333	0	0.435897	0.5054	0	0.269978	1	0.168467	0.6385
Diclinanona_calycina	0	0.666667	0	0	1	0	2	0.666667	0.0009
Diospyros_artanthifolia	0.133333	0	0.307692	0.353741	0	0.646259	3	0.198849	0.1971
Diospyros_capreifolia	0.0666667	0	0.025641	0.722222	0	0.277778	1	0.0481481	0.9076
Diospyros_ekodul	0	0	0.0512821	0	0	1	3	0.0512821	0.4485
Diospyros_nanay	0.0666667	0	0	1	0	0	1	0.0666667	0.4544
Diospyros_poeppigiana	0	0	0.025641	0	0	1	3	0.025641	1
Diospyros_pseudoxylopia	0.133333	0	0.282051	0.448276	0	0.551724	3	0.155614	0.3047
Diospyros_sericea	0	0	0.025641	0	0	1	3	0.025641	1
Diploon_cuspidatum	0	0	0.179487	0	0	1	3	0.179487	0.1597
Diplotropis_martiusii	0	0.333333	0	0	1	0	2	0.333333	0.0453
Diplotropis_purpurea	0.0666667	0	0.025641	0.83871	0	0.16129	1	0.055914	0.3856
Dipteryx_micrantha	0.2	0	0.025641	0.912281	0	0.0877193	1	0.182456	0.1812
Discophora_guianensis	0.2	0	0.230769	0.448276	0	0.327586	1	0.0896552	0.8954
Drypetes_amazonica	0.266667	0	0.435897	0.173333	0	0.711111	3	0.309972	0.1095
Drypetes_fanshawei	0	0	0.282051	0	0	1	3	0.282051	0.0665
Drypetes_gentryi	0	0	0	0	0	0	4	0.133333	0.167
Drypetes_variabilis	0.2	0	0.410256	0.598063	0	0.338983	3	0.13907	0.6846
Duguetia_flagellaris	0	0	0.025641	0	0	1	3	0.025641	1
Duguetia_hadrantha	0.133333	0	0.230769	0.20155	0	0.697674	3	0.161002	0.2908
Duguetia_macrophylla	0.0666667	0	0.025641	0.886364	0	0.113636	1	0.0590909	0.3914
Duguetia_odorata	0.2	0	0.025641	0.626506	0	0.060241	1	0.125301	0.3256
Duguetia_quitarensis	0.0666667	0	0.307692	0.147727	0	0.852273	3	0.262238	0.0895
Duguetia_spixiana	0.333333	0	0.282051	0.793833	0	0.190447	1	0.264611	0.1921
Duguetia_surinamensis	0.133333	0	0.0512821	0.722222	0	0.277778	1	0.0962963	0.4428
Dulacia_candida	0.0666667	0	0.0512821	0.722222	0	0.277778	1	0.0481481	0.5971
Duroia_eriopila	0	0	0.025641	0	0	1	3	0.025641	1
Duroia_hirsuta	0.133333	0	0.179487	0.594286	0	0.257143	1	0.0792381	0.8748
Duroia_petiolaris	0.133333	0	0	0.833333	0	0	1	0.111111	0.3104
Dussia_delgada_sp._nov	0.0666667	0	0.128205	0.245283	0	0.754717	3	0.0967586	0.4779
Dussia_glauca_sp._nov.	0.0666667	0	0	1	0	0	1	0.0666667	0.4605
Dussia_tessmannii	0.4	0	0.282051	0.517699	0	0.309735	1	0.20708	0.275
Dystovomita_crasa_brasiliensis_cf.	0.133333	0	0.025641	0.939759	0	0.060241	1	0.125301	0.1788
Ecclinusa_guianensis	0.0666667	0	0.128205	0.342105	0	0.657895	3	0.0843455	0.5289
Ecclinusa_lanceolata	0.0666667	0	0.025641	0.419355	0	0.16129	1	0.027957	1
Ecclinusa_ramiflora	0	0	0.025641	0	0	0.277778	4	0.0481481	0.915
Elaeagia_kampa	0	0.333333	0	0	1	0	2	0.333333	0.0389
Elaeoluma_glabrescens	0	0.333333	0	0	0.833333	0	2	0.277778	0.0832
Endlicheria_anomala	0.2	0	0	1	0	0	1	0.2	0.079
Endlicheria_bracteata	0.0666667	0	0	1	0	0	1	0.0666667	0.4665
Endlicheria_canescens	0.333333	0	0.102564	0.75	0	0.25	1	0.25	0.0522
Endlicheria_chalisea	0.0666667	0	0.0512821	0.317073	0	0.365854	1	0.0211382	1
Aniba perutilis	0	0.666667	0	0	1	0	2	0.666667	0.0011
Endlicheria_directonervia	0.0666667	0	0.025641	0.722222	0	0.277778	1	0.0481481	0.9088
Endlicheria_dysodantha	0	0	0.102564	0	0	1	3	0.102564	0.3776
Endlicheria_ferruginosa	0	0	0	0	0	0	4	0.0666667	0.4502
Endlicheria_formosa	0.0666667	0	0.153846	0.26	0	0.35	3	0.0538462	0.9332
Endlicheria_gracilis	0.0666667	0	0.0512821	0.565217	0	0.434783	1	0.0376812	0.8471
Endlicheria_griseo-sericea	0.0666667	0	0	0.666667	0	0	1	0.0444444	0.7665
Endlicheria_klugii	0.0666667	0	0.025641	0.722222	0	0.277778	1	0.0481481	0.9136
Endlicheria_krukovii	0.0666667	0	0.102564	0.220339	0	0.338983	4	0.0587571	0.9297
Endlicheria_lorastemon	0	0	0.0769231	0	0	1	3	0.0769231	0.4629
Endlicheria_metallica	0.266667	0	0.0512821	0.906977	0	0.0930233	1	0.24186	0.065
Endlicheria_mishuyacensis	0.0666667	0	0.025641	0.106557	0	0.0409836	4	0.113661	0.3301
Endlicheria_panicu	0.0666667	0	0	1	0	0	1	0.0666667	0.4639
Endlicheria_paniculata	0.0666667	0	0.102564	0.342105	0	0.657895	3	0.0674764	0.7147
Endlicheria_rubriflora	0	0	0	0	0	0	4	0.0666667	0.4556
Endlicheria_ruforamula	0	0	0.205128	0	0	1	3	0.205128	0.119
Endlicheria_sericea	0	0	0.0512821	0	0	1	3	0.0512821	0.4498
Endlicheria_sprucei	0.0666667	0	0.0512821	0.565217	0	0.434783	1	0.0376812	0.8512
Endlicheria_tessmannii	0	0	0.025641	0	0	1	3	0.025641	1
Endlicheria_tschudyana	0	0	0.025641	0	0	1	3	0.025641	1
Endlicheria_verticillata	0.133333	0	0.0512821	0.530612	0	0.204082	1	0.0707483	0.6427
Enterolobium_barnebianum	0	0	0.025641	0	0	0.113636	4	0.0590909	0.4002
Enterolobium_schomburgkii	0.0666667	0	0	1	0	0	1	0.0666667	0.4593
Eriotheca_florencia_macrophylla_cf.	0.0666667	0	0	1	0	0	1	0.0666667	0.4667
Eriotheca_globosa	0.2	0	0.333333	0.78972	0	0.21028	1	0.157944	0.5164
Eriotheca_macrophylla	0.0666667	0	0	1	0	0	1	0.0666667	0.4628
Erisma_uncinatum	0.266667	0	0.307692	0.60084	0	0.39916	1	0.160224	0.3951
Erythrina_amazonica	0.0666667	0	0.102564	0.220339	0	0.338983	4	0.0587571	0.929
Erythrina_poeppigiana	0	0	0.025641	0	0	1	3	0.025641	1
Erythroxylum_citrifolium	0.0666667	0.333333	0	0.0689655	0.862069	0	2	0.287356	0.0455
Erythroxylum_divaricatum	0.0666667	0	0	1	0	0	1	0.0666667	0.4588
Erythroxylum_macrophyllum	0.2	0	0.153846	0.684211	0	0.315789	1	0.136842	0.386
Erythroxylum_squamatum	0	0	0.025641	0	0	1	3	0.025641	1
Eschweilera_andina	0.0666667	0	0.307692	0.0276008	0	0.254777	4	0.287049	0.1049
Eschweilera_bracteosa	0.133333	0	0.358974	0.237805	0	0.762195	3	0.273609	0.1101
Eschweilera_chartaceifolia	0.133333	0	0	1	0	0	1	0.133333	0.1582
Eschweilera_coriacea	0.666667	0.333333	0.666667	0.423989	0.0700809	0.334232	1	0.282659	0.3546
Eschweilera_decolorans	0.2	0	0.025641	0.745902	0	0.0409836	1	0.14918	0.2766
Eschweilera_gigantea	0	0	0.307692	0	0	1	3	0.307692	0.0442
Eschweilera_grandiflora	0.0666667	0	0	1	0	0	1	0.0666667	0.4628
Eschweilera_itayensis	0.4	0	0	0.971429	0	0	1	0.388571	0.0164
Eschweilera_juruensis	0.0666667	0	0.333333	0.245283	0	0.754717	3	0.251572	0.1005
Eschweilera_laevicarpa	0.266667	0.333333	0.128205	0.349462	0.349462	0.16129	2	0.116487	0.6241
Eschweilera_ovalifolia	0.266667	0	0.205128	0.545455	0	0.454545	1	0.145455	0.3797
Eschweilera_parvifolia	0.466667	0.333333	0.25641	0.735691	0.0418006	0.163987	1	0.343323	0.0666
Eschweilera_rufifolia	0.533333	0	0.461538	0.502803	0	0.285874	1	0.268161	0.2889
Eschweilera_tessmannii	0.333333	0.333333	0.025641	0.609375	0.126953	0.00976562	1	0.203125	0.1428
Esenbeckia_amazonica	0	0	0.128205	0	0	1	3	0.128205	0.1882
Eugenia_anastomosans	0.0666667	0	0	1	0	0	1	0.0666667	0.459
Eugenia_cuspidifolia	0.133333	0	0.0512821	0.722222	0	0.277778	1	0.0962963	0.439
Eugenia_dittocrepis	0.0666667	0	0	0.5	0	0	1	0.0333333	1
Eugenia_egensis	0.133333	0	0.128205	0.464286	0	0.535714	3	0.0686813	0.7835
Eugenia_feijoi	0.133333	0.333333	0.179487	0.222857	0.371429	0.257143	2	0.12381	0.5195
Eugenia_festoendida	0.0666667	0	0	1	0	0	1	0.0666667	0.4577
Eugenia_florida	0.266667	0	0.282051	0.3083	0	0.434783	3	0.122631	0.7276
Eugenia_galalonensis	0	0	0.0512821	0	0	1	3	0.0512821	0.4598
Eugenia_heterochroma	0.133333	0	0.025641	0.83871	0	0.16129	1	0.111828	0.2721
Eugenia_lambertiana	0	0	0.0769231	0	0	0.324675	4	0.0450216	0.7539
Eugenia_macro-oerst	0	0	0.025641	0	0	1	3	0.025641	1
Eugenia_macrocalyx	0	0	0.025641	0	0	1	3	0.025641	1
Eugenia_marowynensis	0	0	0.0769231	0	0	1	3	0.0769231	0.4624
Eugenia_multirimosa	0	0	0.0512821	0	0	1	3	0.0512821	0.6852
Eugenia_muricata	0.0666667	0	0.0769231	0.168831	0	0.324675	4	0.0337662	0.9052
Eugenia_patens	0.0666667	0	0.025641	0.722222	0	0.277778	1	0.0481481	0.9138
Eugenia_patrisii	0.0666667	0	0	1	0	0	1	0.0666667	0.46
Eugenia_schunkei	0.0666667	0	0.25641	0.0896552	0	0.551724	3	0.141468	0.4333
Eugenia_stipitata	0	0	0.0512821	0	0	1	3	0.0512821	0.4576
Eugenia_tetrasticha	0.0666667	0	0.025641	0.722222	0	0.277778	1	0.0481481	0.9099
Eugenia_tomentdelicada	0.0666667	0	0	1	0	0	1	0.0666667	0.4524
Eugenia_yasuniana	0	0	0.0769231	0	0	1	3	0.0769231	0.4891
Euplassa_inaequalis	0.0666667	0	0	1	0	0	1	0.0666667	0.452
Euplassa_occidentalis	0.133333	0	0	1	0	0	1	0.133333	0.1684
Euterpe_precatoria	0.666667	0	0.615385	0.332087	0	0.635514	3	0.391086	0.1418
Exostema_maynense	0	0	0.0769231	0	0	1	3	0.0769231	0.4775
Faramea_anisocalyx	0	0	0.025641	0	0	1	3	0.025641	1
Faramea_capillipes	0	0.333333	0	0	1	0	2	0.333333	0.0425
Faramea_eurycarpa	0	0	0.025641	0	0	1	3	0.025641	1
Faramea_glandulosa	0.0666667	0	0.0769231	0.464286	0	0.535714	3	0.0412088	0.8382
Faramea_multiflora	0	0	0.0512821	0	0	1	3	0.0512821	0.457
Faramea_occidentalis	0	0	0.025641	0	0	1	3	0.025641	1
Faramea_parvibractea	0.0666667	0	0	1	0	0	1	0.0666667	0.4551
Faramea_spathacea	0	0	0.025641	0	0	1	3	0.025641	1
Faramea_tamberlikiana	0	0	0.025641	0	0	1	3	0.025641	1
Faramea_torquata	0.0666667	0	0.0769231	0.342105	0	0.657895	3	0.0506073	0.706
Ferdinandusa_elliptica	0.2	0	0	1	0	0	1	0.2	0.1228
Ferdinandusa_guainiae	0.133333	0.333333	0.025641	0.248408	0.414013	0.254777	2	0.138004	0.2166
Ferdinandusa_uaupensis	0	0.333333	0	0	1	0	2	0.333333	0.0414
Ficus_brevibracteata	0	0	0.0769231	0	0	1	3	0.0769231	0.4853
Ficus_broadwayi	0	0	0.025641	0	0	1	3	0.025641	1
Ficus_casapiensis	0.133333	0	0	1	0	0	1	0.133333	0.1633
Ficus_castellviana	0.0666667	0	0	0.166667	0	0	4	0.111111	0.2658
Ficus_cuatrecasasiana	0	0	0.025641	0	0	1	3	0.025641	1
Ficus_donnell-smithii	0.133333	0	0	0.666667	0	0	1	0.0888889	0.3283
Ficus_gomelleira	0.0666667	0	0.0512821	0.361111	0	0.277778	1	0.0240741	1
Ficus_guianensis	0.0666667	0	0.0512821	0.795918	0	0.204082	1	0.0530612	0.603
Ficus_insipida	0.133333	0	0.153846	0.366197	0	0.633803	3	0.0975081	0.6377
Ficus_macbridei	0	0	0.0512821	0	0	0.16129	4	0.167742	0.236
Ficus_mathewsii	0.133333	0	0	1	0	0	1	0.133333	0.1677
Ficus_maxima	0	0	0.205128	0	0	1	3	0.205128	0.1633
Ficus_nymphaefolia/ypselophlebia_cf.	0	0	0.025641	0	0	0.277778	4	0.0481481	0.9105
Ficus_piresiana	0.133333	0	0.25641	0.270833	0	0.729167	3	0.186966	0.1768
Ficus_pulchella	0	0	0.025641	0	0	0.277778	4	0.0481481	0.9134
Ficus_schippii	0.0666667	0	0.0769231	0.464286	0	0.535714	3	0.0412088	0.8467
Ficus_schultesii	0	0	0.0512821	0	0	1	3	0.0512821	0.4475
Ficus_tonduzii	0	0	0.0512821	0	0	1	3	0.0512821	0.4551
Ficus_trianae	0.0666667	0	0	0.0666667	0	0	4	0.0622222	0.4918
Ficus_trigona	0	0	0.025641	0	0	1	3	0.025641	1
Ficus_trigonata	0	0	0.025641	0	0	1	3	0.025641	1
Ficus_ursina	0	0	0.0512821	0	0	1	3	0.0512821	0.4586
Froesia_diffusa	0	0	0.025641	0	0	1	3	0.025641	1
Fusaea_longifolia	0.4	0	0.025641	0.747126	0	0.0287356	1	0.298851	0.0343
Garcinia_brasiliensis	0.2	0	0.102564	0.675325	0	0.324675	1	0.135065	0.3642
Garcinia_intermedia	0.133333	0	0	1	0	0	1	0.133333	0.1647
Garcinia_macrophylla	0.266667	0	0.179487	0.6	0	0.25	1	0.16	0.324
Garcinia_madruno	0.2	0	0.179487	0.297143	0	0.257143	4	0.118857	0.5814
Genipa_americana	0.0666667	0	0.025641	0.722222	0	0.277778	1	0.0481481	0.9083
Gloeospermum_equatoriense	0	0	0.025641	0	0	0.365854	4	0.0422764	0.914
Gloeospermum_longifolium	0.0666667	0	0.025641	0.156627	0	0.060241	4	0.0522088	0.6875
Gloeospermum_sclerophyllum	0	0	0	0	0	0	4	0.0666667	0.4563
Gloeospermum_sphaerocarpum	0	0	0.025641	0	0	1	3	0.025641	1
Glycydendron_amazonicum	0.2	0	0.333333	0.295455	0	0.606061	3	0.20202	0.2275
Gordonia_fruticosa	0.0666667	0	0	1	0	0	1	0.0666667	0.4635
Graffenrieda_intermedia	0	0	0.025641	0	0	0.672269	4	0.0218487	1
Grias_neuberthii	0	0	0.615385	0	0	0.392842	4	0.364295	0.0918
Grias_peruviana	0	0	0	0	0	0	4	0.333333	0.0132
Guapira_clásica	0	0	0.025641	0	0	1	3	0.025641	1
Guapira_granclásica	0	0	0.025641	0	0	1	3	0.025641	1
Guarea_carapoides	0	0	0	0	0	0	4	0.2	0.1275
Guarea_carinata	0	0	0.205128	0	0	0.606061	3	0.12432	0.4446
Guarea_ecuadoriensis	0.0666667	0	0.179487	0.213115	0	0.57377	3	0.102984	0.6057
Guarea_eschweilera_sp._nov._ined.?	0	0	0.025641	0	0	1	3	0.025641	1
Guarea_fistulosa	0	0	0.0512821	0	0	1	3	0.0512821	0.6789
Guarea_glabra	0	0	0.0512821	0	0	1	3	0.0512821	0.457
Guarea_gomma	0.133333	0	0.461538	0.113537	0	0.829694	3	0.382936	0.0412
Guarea_grandifolia	0.0666667	0	0.435897	0.0143805	0	0.381637	4	0.322124	0.107
Guarea_guentheri	0.0666667	0	0.25641	0.178082	0	0.821918	3	0.210748	0.1244
Guarea_guidonia	0.0666667	0	0.205128	0.05	0	0.75	3	0.153846	0.4318
Guarea_kunthiana	0.266667	0	0.615385	0.0881783	0	0.508721	3	0.313059	0.1949
Guarea_macrophylla	0.4	0.333333	0.538462	0.151682	0.0446122	0.384351	3	0.206958	0.7809
Guarea_pterorhachis	0	0	0.538462	0	0	0.529716	3	0.285232	0.1613
Guarea_pubescens	0.2	0	0.205128	0.453488	0	0.193798	1	0.0906977	0.8242
Guarea_purusana	0.0666667	0	0.384615	0.0517928	0	0.896414	3	0.344775	0.0704
Guarea_silvatica	0.333333	0	0.461538	0.407463	0	0.320896	3	0.148106	0.8807
Guatteria_amazonica	0	0	0	0	0	0	4	0.0666667	0.4557
Guatteria_asplundiana	0.333333	0	0.358974	0.528908	0	0.471092	1	0.176303	0.3686
Guatteria_brevicuspis	0.0666667	0	0.128205	0.609375	0	0.390625	3	0.0500801	0.9129
Guatteria_citriodora	0.2	0	0	1	0	0	1	0.2	0.1363
Guatteria_ecuadorensis	0	0	0	0	0	0	4	0.0666667	0.4615
Guatteria_gentryi	0	0.666667	0	0	1	0	2	0.666667	0.0017
Guatteria_glaberrima	0.6	0	0.487179	0.31871	0	0.245161	4	0.203527	0.6281
Guatteria_guianensis	0.0666667	0	0.0769231	0.224138	0	0.775862	3	0.0596817	0.6496
Guatteria_hispida	0.133333	0	0.0512821	0.722222	0	0.277778	1	0.0962963	0.4441
Guatteria_megalophylla	0	0	0.128205	0	0	0.57377	4	0.0852459	0.6902
Guatteria_multivenia	0.133333	0	0.230769	0.0828025	0	0.116773	4	0.32017	0.0614
Guatteria_pastazae	0	0	0	0	0	0	4	0.133333	0.1489
Guatteria_planerdorita	0	0	0.0512821	0	0	1	3	0.0512821	0.4607
Guatteria_prominintersec	0.133333	0	0	1	0	0	1	0.133333	0.1634
Guatteria_puncticulata	0	0	0	0	0	0	4	0.0666667	0.4597
Guatteria_punctommarron	0	0	0.025641	0	0	1	3	0.025641	1
Guatteria_recurvisepala	0.266667	0	0.230769	0.373563	0	0.402299	1	0.0996169	0.7471
Guatteria_schomburgkiana	0.0666667	0	0.025641	0.464286	0	0.535714	1	0.0309524	1
Guatteria_streambed	0	0	0.179487	0	0	0.561798	3	0.100835	0.6203
Guatteriopsis_ramiflora	0.0666667	0	0.0512821	0.536082	0	0.463918	1	0.0357388	0.9484
Guazuma_ulmifolia	0	0	0.0769231	0	0	1	3	0.0769231	0.4776
Gustavia_hexapetala	0.333333	0	0.512821	0.415525	0	0.327245	3	0.167818	0.79
Gustavia_longifolia	0.333333	0	0.820513	0.179251	0	0.650033	3	0.53336	0.0171
Gustavia_macarenensis	0	0	0	0	0	0	4	0.266667	0.0511
Gymnosporia_urbaniana	0	0	0.0769231	0	0	0.365854	4	0.0845528	0.4763
Hasseltia_floribunda	0	0	0.512821	0	0	0.869565	3	0.445931	0.0237
Hasseltia_hasseltomen	0	0	0.0512821	0	0	1	3	0.0512821	0.4528
Hebepetalum_humiriifolium	0.0666667	0	0	1	0	0	1	0.0666667	0.4604
Heisteria_acuminata	0	0	0.102564	0	0	0.490196	4	0.0679739	0.7207
Heisteria_latifolia	0.0666667	0	0	0.5	0	0	1	0.0333333	1
Heisteria_megalophylla	0	0	0	0	0	0	4	0.133333	0.1679
Heisteria_nitida	0.0666667	0	0.358974	0.110169	0	0.889831	3	0.319426	0.0715
Heisteria_spruceana	0.266667	0	0.128205	0.544503	0	0.183246	1	0.145201	0.3929
Helicostylis_elegans	0.2	0	0.025641	0.793427	0	0.0234742	1	0.158685	0.1768
Helicostylis_scabra	0.0666667	0	0	1	0	0	1	0.0666667	0.466
Helicostylis_tomentosa	0.266667	0.333333	0.410256	0.112392	0.0936599	0.194524	4	0.159846	0.7364
Helicostylis_turbinata	0.266667	0	0.025641	0.577778	0	0.037037	1	0.154074	0.2255
Heliocarpus_americanus	0	0	0.025641	0	0	0.472973	4	0.0702703	0.4625
Henriettea_stellaris	0.0666667	0	0	1	0	0	1	0.0666667	0.4511
Herrania_nitida	0.0666667	0	0	1	0	0	1	0.0666667	0.4658
Hevea_guianensis	0.266667	0.333333	0.205128	0.143119	0.357798	0.105505	4	0.18367	0.3317
Hieronyma_alchorneoides	0.133333	0	0.410256	0.167622	0	0.515759	3	0.211594	0.3676
Hieronyma_oblonga	0.4	0	0.25641	0.599078	0	0.16129	1	0.239631	0.2427
Himatanthus_bracteatus	0.133333	0	0.025641	0.288889	0	0.037037	4	0.134815	0.3193
Himatanthus_bracteatus/sucuuba_cf.	0.2	0	0.282051	0.606667	0	0.35	1	0.121333	0.6301
Himatanthus_indet	0	0	0.025641	0	0	1	3	0.025641	1
Himatanthus_sucuuba	0	0	0.0512821	0	0	0.0672646	4	0.186547	0.1197
Himatanthus_tarapotensis	0	0	0	0	0	0	4	0.0666667	0.4668
Hippotis_albiflora	0	0	0.025641	0	0	1	3	0.025641	1
Hippotis_brevipes	0	0	0	0	0	0	4	0.2	0.1168
Hippotis_mollis	0	0	0	0	0	0	4	0.133333	0.1629
Hirtella_aequatoriensis	0	0.333333	0	0	1	0	2	0.333333	0.0428
Hirtella_bicornis	0.133333	0	0.025641	0.886364	0	0.113636	1	0.118182	0.222
Hirtella_elongata	0.333333	0	0	1	0	0	1	0.333333	0.0098
Hirtella_excelsa	0	0	0.179487	0	0	0.821918	3	0.147524	0.2889
Hirtella_gracilipes	0.0666667	0	0	1	0	0	1	0.0666667	0.46
Hirtella_macrophylla	0.133333	0	0	0.5	0	0	1	0.0666667	0.5713
Hirtella_magnifolia	0.0666667	0	0	1	0	0	1	0.0666667	0.4554
Hirtella_pilosissima	0	0	0.102564	0	0	1	3	0.102564	0.358
Hirtella_racemosa	0	0	0.025641	0	0	0.277778	4	0.0481481	0.9135
Hirtella_triandra	0.2	0	0.102564	0.423913	0	0.434783	1	0.0847826	0.756
Homalium_racemosum	0	0	0.025641	0	0	1	3	0.025641	1
Huberodendron_swietenioides	0	0	0	0	0	0	4	0.0666667	0.4576
Huertea_glandulosa	0.0666667	0	0.282051	0.0590909	0	0.409091	4	0.177273	0.3265
Humiriastrum_diguense	0	0.333333	0	0	1	0	2	0.333333	0.039
Hura_crepitans	0	0.333333	0	0	0.666667	0	2	0.222222	0.1183
Hydrochorea_corymbosa	0.4	0	0.179487	0.792244	0	0.207756	1	0.316898	0.0616
Hymenaea_oblongifolia	0.466667	0.333333	0.205128	0.480296	0.160099	0.135468	1	0.224138	0.2265
Hymenolobium_heterocarpum	0	0	0.025641	0	0	1	3	0.025641	1
Ilex_inundata	0.133333	0	0.153846	0.393939	0	0.606061	3	0.0932401	0.6756
Ilex_laureola	0.0666667	0.333333	0	0.166667	0.833333	0	2	0.277778	0.0809
Inga_2parsinala	0.0666667	0	0	1	0	0	1	0.0666667	0.4594
Inga_3oscura	0	0	0.205128	0	0	1	3	0.205128	0.1217
Inga_6cuadra_aff._gracilifolia	0.133333	0.333333	0.461538	0.0718232	0.239411	0.497238	3	0.229494	0.2476
Inga_acreana	0.266667	0.333333	0.384615	0.139357	0.0995406	0.283308	4	0.159265	0.7147
Inga_acrocephala	0.0666667	0	0	1	0	0	1	0.0666667	0.4624
Inga_acrocephala/rusbyi_cf.	0	0	0.0769231	0	0	1	3	0.0769231	0.4604
Inga_acuminata	0.0666667	0	0.128205	0.191176	0	0.808824	3	0.103695	0.5027
Inga_alata	0.2	0	0.384615	0.347439	0	0.623608	3	0.239849	0.2135
Inga_alavelu	0.0666667	0	0	1	0	0	1	0.0666667	0.4631
Inga_alba	0.2	0.333333	0.358974	0.130653	0.326633	0.31407	3	0.112743	0.879
Inga_aliena	0	0	0.025641	0	0	1	3	0.025641	1
Inga_auristellae	0.533333	0	0.358974	0.586066	0	0.129781	1	0.312568	0.1408
Inga_bourgonii	0	0	0.128205	0	0	1	3	0.128205	0.3353
Inga_brachyrhachis	0.266667	0	0.0769231	0.608187	0	0.0877193	1	0.162183	0.247
Inga_capitata	0	0	0.538462	0	0	0.67029	3	0.360925	0.0739
Inga_cayennensis	0	0	0.179487	0	0	0.365854	4	0.126829	0.4009
Inga_chartacea	0.0666667	0	0.205128	0.128713	0	0.742574	3	0.152323	0.3142
Inga_ciliata	0	0	0.205128	0	0	0.63745	3	0.130759	0.4189
Inga_cinnamomea	0	0	0.153846	0	0	1	3	0.153846	0.2779
Inga_cordatoalata	0.266667	0	0.25641	0.574297	0	0.321285	1	0.153146	0.4309
Inga_coruscans	0.2	0	0.333333	0.319672	0	0.57377	3	0.191257	0.2778
Inga_cylindrica	0	0	0.025641	0	0	1	3	0.025641	1
Inga_delgadaoerst	0.0666667	0	0	1	0	0	1	0.0666667	0.4492
Inga_densiflora	0	0	0	0	0	0	4	0.0666667	0.4615
Inga_edulis	0	0	0.153846	0	0	0.48	3	0.0738462	0.7757
Inga_glomeriflora	0	0	0.102564	0	0	1	3	0.102564	0.3827
Inga_gracilior	0.0666667	0	0.025641	0.295455	0	0.113636	4	0.0787879	0.5635
Inga_heterophylla	0	0	0.0512821	0	0	1	3	0.0512821	0.4501
Inga_ilta	0	0	0.153846	0	0	1	3	0.153846	0.2656
Inga_indet	0	0	0.025641	0	0	1	3	0.025641	1
Inga_laurina	0	0	0.0512821	0	0	0.490196	4	0.0679739	0.5429
Inga_leiocalycina	0.2	0	0.461538	0.115385	0	0.769231	3	0.35503	0.0805
Inga_lenticelosa	0.0666667	0	0	1	0	0	1	0.0666667	0.4567
Inga_marginata	0.0666667	0	0.589744	0.0335917	0	0.529716	3	0.312396	0.1204
Inga_multijuga	0.0666667	0	0.0769231	0.8125	0	0.1875	1	0.0541667	0.8017
Inga_multinervis	0	0	0.179487	0	0	0.206972	4	0.317211	0.0646
Inga_nobilis	0.2	0	0.230769	0.248408	0	0.116773	4	0.169285	0.4232
Inga_obidensis	0	0	0.025641	0	0	1	3	0.025641	1
Inga_oerstediana	0.0666667	0	0.333333	0.0467626	0	0.485612	3	0.161871	0.3928
Inga_paraensis	0.0666667	0	0	1	0	0	1	0.0666667	0.465
Inga_pavonis	0	0	0.025641	0	0	0.16129	4	0.055914	0.3968
Inga_pezizifera	0	0	0.025641	0	0	0.0157729	4	0.196845	0.1247
Inga_poeppigiana	0.133333	0	0.128205	0.403101	0	0.193798	1	0.0537468	0.9554
Inga_pruriens	0	0	0.0769231	0	0	1	3	0.0769231	0.4661
Inga_psittacorum	0	0	0.025641	0	0	1	3	0.025641	1
Inga_punctata	0	0.333333	0.179487	0	0.382353	0.235294	2	0.127451	0.4852
Inga_ruiziana	0.133333	0	0.564103	0.33657	0	0.453074	3	0.25558	0.2738
Inga_rusbyi	0.466667	1	0.230769	0.348214	0.497449	0.121173	2	0.497449	0.0134
Inga_sapindoides	0	0	0.102564	0	0	1	3	0.102564	0.347
Inga_sarayacuensis	0.0666667	0	0.0512821	0.509804	0	0.490196	1	0.0339869	0.9516
Inga_sarmentosa	0	0	0.025641	0	0	1	3	0.025641	1
Inga_semialata	0	0	0.0512821	0	0	1	3	0.0512821	0.7719
Inga_sertulifera	0	0	0.25641	0	0	0.625	3	0.160256	0.2734
Inga_spectabilis	0.0666667	0	0.230769	0.193206	0	0.806794	3	0.186183	0.1928
Inga_splendens	0	0	0.230769	0	0	1	3	0.230769	0.0872
Inga_stenoptera	0.0666667	0	0.102564	0.805046	0	0.194954	1	0.0536697	0.8094
Inga_stenoptera/striolata_cf.	0.266667	0	0.128205	0.669749	0	0.330251	1	0.1786	0.211
Inga_stipulacea	0	0	0.0512821	0	0	1	3	0.0512821	0.4528
Inga_striata/venusta_aff.	0	0	0.025641	0	0	1	3	0.025641	1
Inga_striolata	0.133333	0	0	1	0	0	1	0.133333	0.1679
Inga_suaveolens	0.133333	0	0.25641	0.318627	0	0.490196	3	0.125691	0.5814
Inga_tenuistipula	0	0	0.205128	0	0	1	3	0.205128	0.1202
Inga_tessmannii	0.0666667	0	0.0769231	0.109244	0	0.12605	4	0.254902	0.0463
Inga_thibaudiana	0.333333	0	0.358974	0.292715	0	0.311258	4	0.211214	0.4015
Inga_umbellifera	0.333333	0	0.333333	0.352217	0	0.615764	3	0.205255	0.2885
Inga_umbratica	0.133333	0	0.282051	0.166134	0	0.543131	3	0.153191	0.474
Inga_velutina	0.266667	0	0.230769	0.58209	0	0.223881	1	0.155224	0.3675
Inga_venusta	0.0666667	0	0	1	0	0	1	0.0666667	0.4591
Inga_vera	0.0666667	0	0	1	0	0	1	0.0666667	0.4607
Inga_vismiifolia	0	0	0.205128	0	0	0.490196	3	0.100553	0.712
Inga_yacoana	0	0	0.230769	0	0	1	3	0.230769	0.0918
Inga_yarina	0.0666667	0	0	1	0	0	1	0.0666667	0.4632
Inga_yasuniana	0	0	0.025641	0	0	0.434783	4	0.0376812	1
Iriartea_deltoidea	0.266667	0	0.794872	0.0561344	0	0.663193	3	0.527154	0.0221
Iryanthera_crassifolia	0.0666667	0.666667	0	0.0909091	0.681818	0	2	0.454545	0.0136
Iryanthera_grandis	0.0666667	0	0.128205	0.141304	0	0.434783	4	0.0847826	0.7317
Iryanthera_hostmannii	0.6	0.333333	0.179487	0.419971	0.0954479	0.10279	1	0.251982	0.1937
Iryanthera_indet	0	0	0.025641	0	0	1	3	0.025641	1
Iryanthera_juruensis	0.6	0	0.615385	0.452611	0	0.270793	1	0.271567	0.338
Iryanthera_laevis	0.4	0	0.102564	0.793103	0	0.0862069	1	0.317241	0.058
Iryanthera_lancifolia	0.4	0.333333	0.025641	0.432818	0.0772889	0.00297265	1	0.173127	0.2821
Iryanthera_macrophylla	0.0666667	0.333333	0	0.0285714	0.428571	0	2	0.142857	0.1225
Iryanthera_tessmannii	0.4	0	0	0.285714	0	0	1	0.114286	0.4368
Iryanthera_tsuirim	0	0	0	0	0	0	4	0.0666667	0.4557
Iryanthera_ulei	0.0666667	0	0	1	0	0	1	0.0666667	0.4594
Isertia_rosea	0.0666667	0	0.0769231	0.126829	0	0.682927	3	0.0525328	0.9135
Ixora_killipii	0.0666667	0	0.0512821	0.265306	0	0.204082	4	0.0707483	0.637
Jacaranda_copaia	0.2	0	0.25641	0.257426	0	0.313531	4	0.114411	0.7471
Jacaranda_glabra	0	0	0.025641	0	0	1	3	0.025641	1
Jacaratia_digitata	0	0	0.410256	0	0	0.606061	3	0.24864	0.1726
Jacaratia_spinosa	0	0	0.025641	0	0	0.0714286	4	0.247619	0.0545
Klarobelia_napoensis	0	0	0.230769	0	0	1	3	0.230769	0.0593
Kutchubaea_semisericea	0	0	0.102564	0	0	1	3	0.102564	0.2912
Kutchubaea_sericantha	0	0.666667	0	0	1	0	2	0.666667	0.0008
Lacistema_aggregatum	0.0666667	0.333333	0.0769231	0.211957	0.353261	0.0815217	2	0.117754	0.3547
Lacistema_med	0	0	0.102564	0	0	0.697674	3	0.0715564	0.6367
Lacistema_nena	0.133333	0	0.205128	0.52	0	0.48	3	0.0984615	0.7136
Lacmellea_floribunda	0.0666667	0	0.128205	0.526012	0	0.17341	1	0.0350674	1
Lacmellea_lactescens	0	0	0.205128	0	0	0.642202	3	0.131734	0.3962
Lacmellea_oblongata	0.0666667	0	0	1	0	0	1	0.0666667	0.4514
Lacmellea_tsuirim	0	0	0	0	0	0	4	0.0666667	0.46
Lacunaria_crenata	0.133333	0	0.102564	0.661017	0	0.338983	1	0.0881356	0.542
Lacunaria_green	0	0	0.0512821	0	0	1	3	0.0512821	0.4474
Lacunaria_jenmanii	0.133333	0	0	1	0	0	1	0.133333	0.1704
Ladenbergia_acutifolia	0	0.333333	0	0	1	0	2	0.333333	0.0395
Ladenbergia_amazonensis	0	0.333333	0	0	1	0	2	0.333333	0.0436
Ladenbergia_muzonensis	0	0.333333	0	0	1	0	2	0.333333	0.0428
Ladenbergia_oblongifolia	0	0	0	0	0	0	4	0.133333	0.1676
Laetia_procera	0.333333	0	0.358974	0.198171	0	0.564024	3	0.20247	0.3214
Laetia_suaveolens	0.0666667	0	0	1	0	0	1	0.0666667	0.4524
Lafoensia_acuminata	0	0	0.025641	0	0	1	3	0.025641	1
Laxoplumeria_tessmannii	0	0	0.0769231	0	0	1	3	0.0769231	0.4663
Lecointea_amazonica	0	0	0.025641	0	0	1	3	0.025641	1
Lecointea_peruviana	0	0	0.128205	0	0	0.729167	3	0.0934829	0.5017
Lecythis_oval	0	0.333333	0	0	0.625	0	2	0.208333	0.0849
Lecythis_rios-daza	0	0	0.102564	0	0	1	3	0.102564	0.295
Lecythis_tsuirim	0	0	0	0	0	0	4	0.0666667	0.4509
Lecythis_zabucajo	0.0666667	0	0.025641	0.722222	0	0.277778	1	0.0481481	0.9125
Leonia_crassa	0	0	0.564103	0	0	0.835443	3	0.471276	0.0239
Leonia_glycycarpa	0.266667	0	0.487179	0.222698	0	0.331906	4	0.296931	0.1688
Leonia_indet	0	0	0.025641	0	0	1	3	0.025641	1
Leonia_racemosa	0.0666667	0	0.102564	0.684211	0	0.230263	1	0.045614	0.9297
Licania_subcordata	0	0.333333	0	0	1	0	2	0.333333	0.0436
Licania_apetala	0.266667	0	0	0.772727	0	0	1	0.206061	0.109
Licania_arborea	0	0	0.0512821	0	0	0.434783	4	0.0376812	0.8542
Licania_bitterlime	0	0	0.025641	0	0	1	3	0.025641	1
Licania_bracteo-lanuginosa	0.133333	0	0	1	0	0	1	0.133333	0.1676
Licania_brittoniana	0.4	0	0.333333	0.654088	0	0.345912	1	0.261635	0.1394
Licania_canescens	0.0666667	0	0	1	0	0	1	0.0666667	0.4572
Licania_caudata	0.0666667	0	0.0769231	0.464286	0	0.535714	3	0.0412088	0.835
Licania_cuyabenensis	0.133333	0	0.102564	0.795918	0	0.204082	1	0.106122	0.4373
Licania_durifolia	0.2	0	0.179487	0.464286	0	0.535714	3	0.0961538	0.7604
Licania_egleri	0	1	0	0	1	0	2	1	0.0001
Licania_elliptica	0	0	0.102564	0	0	1	3	0.102564	0.3113
Licania_granvillei	0.266667	0	0.025641	0.934641	0	0.0653595	1	0.249237	0.0584
Licania_guianensis	0.0666667	0	0.102564	0.168831	0	0.324675	4	0.0337662	0.9919
Licania_harlingii	0.333333	0	0.384615	0.359116	0	0.31768	3	0.122184	0.8904
Licania_heteromorpha	0.2	0	0	0.727273	0	0	1	0.145455	0.1852
Licania_hypoleuca	0.333333	0	0	0.642857	0	0	1	0.214286	0.1086
Licania_indet	0	0	0.025641	0	0	1	3	0.025641	1
Licania_intrapetiolaris	0.0666667	0	0	1	0	0	1	0.0666667	0.4642
Licania_kaputna	0	0.333333	0	0	1	0	2	0.333333	0.038
Licania_krukovii	0	0	0.0512821	0	0	1	3	0.0512821	0.4504
Licania_kunthiana	0	0.333333	0	0	1	0	2	0.333333	0.0406
Licania_lata	0.0666667	0	0.102564	0.19697	0	0.606061	3	0.0621601	0.8115
Licania_latexrojo	0	0	0.025641	0	0	1	3	0.025641	1
Licania_latifolia	0	0	0.0512821	0	0	1	3	0.0512821	0.4566
Licania_leite-cerosa_canescens	0.133333	0	0	0.75	0	0	1	0.1	0.2657
Licania_longipedicellata	0.0666667	0	0.025641	0.83871	0	0.16129	1	0.055914	0.3927
Licania_longistyla	0.0666667	0	0.102564	0.188406	0	0.434783	4	0.0502415	0.9177
Licania_macrocarpa	0.133333	0	0.102564	0.509804	0	0.490196	1	0.0679739	0.7177
Licania_micrantha	0.133333	0	0	0.666667	0	0	1	0.0888889	0.3315
Licania_octandra	0.266667	0	0.102564	0.894349	0	0.0737101	1	0.238493	0.0931
Licania_pallida	0.133333	0.333333	0.025641	0.152047	0.760234	0.0877193	2	0.253411	0.0683
Licania_reticulata	0.133333	0	0.102564	0.42623	0	0.57377	3	0.0588483	0.8165
Licania_silvae	0	0	0.128205	0	0	1	3	0.128205	0.3261
Licania_sothersiae	0.0666667	0	0	1	0	0	1	0.0666667	0.4665
Licania_sp_1	0	0	0.025641	0	0	0.16129	4	0.055914	0.392
Licania_triandra	0	0.333333	0	0	1	0	2	0.333333	0.0448
Licania_unguiculata	0.133333	0	0	1	0	0	1	0.133333	0.1637
Licania_urceolaris	0.333333	0	0.0769231	0.832317	0	0.167683	1	0.277439	0.0636
Licania_velutina	0.0666667	0	0.102564	0.393939	0	0.606061	3	0.0621601	0.8212
Licania_yasuni	0	0	0.025641	0	0	1	3	0.025641	1
Licaria_angosta	0.0666667	0	0	1	0	0	1	0.0666667	0.4559
Licaria_aurea	0.133333	0	0	1	0	0	1	0.133333	0.1595
Licaria_cannella	0.2	0	0.25641	0.448276	0	0.551724	3	0.141468	0.4332
Licaria_chiquita	0.0666667	0	0	1	0	0	1	0.0666667	0.4554
Licaria_exserta	0	0	0.025641	0	0	1	3	0.025641	1
Licaria_guianensis	0.333333	0.333333	0.307692	0.317073	0.226481	0.365854	3	0.11257	0.8323
Licaria_triandra	0.133333	0	0.128205	0.376812	0	0.434783	3	0.0557414	0.9423
Lindackeria_indet	0	0	0.025641	0	0	1	3	0.025641	1
Lindackeria_paludosa	0.0666667	0	0.205128	0.0349462	0	0.685484	3	0.140612	0.4424
Lissocarpa_stenocarpa	0	0	0	0	0	0	4	0.0666667	0.4597
Lonchocarpus_seorsus	0	0	0.461538	0	0	0.863874	3	0.398711	0.0345
Tovomita callophylophylla	0	0.333333	0	0	1	0	2	0.333333	0.0413
Lozania_indet	0	0	0.025641	0	0	1	3	0.025641	1
Luehea_cymulosa	0.266667	0	0.102564	0.742857	0	0.257143	1	0.198095	0.1385
Luehea_deciduous	0	0	0.025641	0	0	1	3	0.025641	1
Luehea_white	0.0666667	0	0.025641	0.83871	0	0.16129	1	0.055914	0.3954
Lueheopsis_hoehnei	0.0666667	0	0	1	0	0	1	0.0666667	0.4553
Lueheopsis_rosea	0.0666667	0	0	1	0	0	1	0.0666667	0.455
Lunania_parviflora	0	0	0.179487	0	0	0.338983	4	0.176271	0.1843
Mabea_acutissima	0	0.666667	0	0	1	0	2	0.666667	0.0012
Mabea_indet	0	0	0.025641	0	0	1	3	0.025641	1
Mabea_klugii	0	0	0.128205	0	0	0.620438	4	0.101217	0.6053
Mabea_macbridei	0.2	0	0	0.965517	0	0	1	0.193103	0.1021
Mabea_maynensis	0	0	0.025641	0	0	1	3	0.025641	1
Mabea_nitida	0.266667	0	0.102564	0.737589	0	0.239362	1	0.19669	0.1633
Mabea_occidentalis	0	0	0.0512821	0	0	0.697674	3	0.0357782	0.9475
Mabea_piriri	0.4	0	0.358974	0.501071	0	0.471092	1	0.200428	0.3004
Mabea_speciosa	0	0	0.0769231	0	0	0.793651	3	0.0610501	0.6267
Mabea_subsessilis	0	0.666667	0	0	1	0	2	0.666667	0.0015
Machaerium_aristulatum	0	0	0.025641	0	0	1	3	0.025641	1
Machaerium_floribundum	0.133333	0	0.153846	0.393939	0	0.606061	3	0.0932401	0.6678
Machaerium_leiophyllum	0.0666667	0	0.025641	0.83871	0	0.16129	1	0.055914	0.397
Maclura_tinctoria	0	0	0.0512821	0	0	1	3	0.0512821	0.4606
Macoubea_guianensis	0.0666667	0	0	1	0	0	1	0.0666667	0.4525
Macrolobium_acaciifolium	0.266667	0	0.0769231	0.912281	0	0.0877193	1	0.243275	0.0746
Macrolobium_angustifolium	0.266667	0	0.282051	0.291992	0	0.708008	3	0.199695	0.2902
Macrolobium_archeri	0.0666667	0	0.230769	0.101562	0	0.898438	3	0.207332	0.1083
Macrolobium_colombianum	0	0	0.025641	0	0	1	3	0.025641	1
Macrolobium_gracile	0.266667	1	0.102564	0.314516	0.599078	0.0864055	2	0.599078	0.0025
Macrolobium_ischnocalyx	0.133333	0	0.153846	0.265306	0	0.646259	3	0.0994244	0.6461
Macrolobium_limbatum	0.266667	0.666667	0.0769231	0.522788	0.348525	0.0938338	2	0.23235	0.0888
Macrolobium_microcalyx	0.133333	0	0	1	0	0	1	0.133333	0.1708
Macrolobium_multijugum	0.133333	0	0	0.923077	0	0	1	0.123077	0.1878
Macrolobium_novel	0	0	0.025641	0	0	1	3	0.025641	1
Macrolobium_stenocladum	0	0	0.025641	0	0	1	3	0.025641	1
Macrolobium_suaveolens	0	1	0	0	1	0	2	1	0.0001
Macrolobium_yasuni	0	0	0.0512821	0	0	1	3	0.0512821	0.7698
Magnolia_rimachii	0	0	0	0	0	0	4	0.266667	0.0431
Malouetia_flavescens	0	0	0.025641	0	0	0.16129	4	0.055914	0.3876
Manilkara_inundata	0.0666667	0	0	1	0	0	1	0.0666667	0.4551
Maquira_calophylla	0.0666667	0	0.538462	0.0555556	0	0.833333	3	0.448718	0.0274
Maquira_guianensis	0.2	0	0.102564	0.541667	0	0.277778	1	0.108333	0.5726
Margaritaria_nobilis	0.133333	0	0.538462	0.178082	0	0.821918	3	0.442571	0.0286
Marila_alternifolia	0.0666667	0	0.0512821	0.1625	0	0.1875	4	0.13	0.3661
Marila_grandiflora	0	0	0.0512821	0	0	1	3	0.0512821	0.7796
Marila_indet	0	0	0.025641	0	0	1	3	0.025641	1
Marila_laxiflora	0	0	0.025641	0	0	1	3	0.025641	1
Marila_myrsinac	0	0	0.0769231	0	0	1	3	0.0769231	0.479
Marila_pluricostata	0.0666667	0	0	1	0	0	1	0.0666667	0.4589
Marila_tomentosa	0	0	0.128205	0	0	1	3	0.128205	0.324
Marlierea_blancanueva	0.0666667	0	0.025641	0.565217	0	0.434783	1	0.0376812	1
Marlierea_schomburgkiana	0	0	0.0512821	0	0	1	3	0.0512821	0.6773
Marlierea_sp	0.0666667	0	0	1	0	0	1	0.0666667	0.4529
Marlierea_subulata	0.0666667	0	0	1	0	0	1	0.0666667	0.4619
Matayba_adenanthera	0	0	0.025641	0	0	0.277778	4	0.0481481	0.9133
Matayba_guianensis	0	0.666667	0	0	1	0	2	0.666667	0.0014
Matayba_indet	0	0	0.025641	0	0	1	3	0.025641	1
Matayba_macrostylis	0.0666667	0	0	1	0	0	1	0.0666667	0.4647
Matayba_peruviana	0	0	0	0	0	0	4	0.0666667	0.4602
Matayba_purgans	0.0666667	0.333333	0.025641	0.156627	0.783133	0.060241	2	0.261044	0.0987
Matisia_arteagensis	0	0	0.025641	0	0	1	3	0.025641	1
Matisia_bracteolosa	0.333333	0	0.461538	0.268041	0	0.575601	3	0.265662	0.2153
Matisia_cordata	0.0666667	0	0.307692	0.0575221	0	0.884956	3	0.272294	0.0842
Matisia_idroboi	0.0666667	0	0.179487	0.369168	0	0.314402	4	0.063286	0.9609
Matisia_indet	0	0	0.025641	0	0	1	3	0.025641	1
Matisia_lasiocalyx	0.133333	0	0.025641	0.0513834	0	0.00658761	4	0.31401	0.0584
Matisia_lomensis	0.0666667	0	0.179487	0.0984848	0	0.606061	3	0.10878	0.5327
Matisia_longiflora	0	0	0.358974	0	0	0.732265	3	0.262865	0.1584
Matisia_malacocalyx	0.466667	0	0.564103	0.268041	0	0.616214	3	0.347608	0.1529
Matisia_obliquifolia	0	0	0.564103	0	0	0.896	3	0.505436	0.0181
Matisia_ochrocalyx	0.0666667	0	0	0.0645161	0	0	4	0.187097	0.081
Mauritia_flexuosa	0.133333	0	0.102564	0.224396	0	0.768124	3	0.078782	0.6597
Mauritiella_armata	0	0	0.025641	0	0	1	3	0.025641	1
Mayna_parvifolia	0	0	0.0512821	0	0	1	3	0.0512821	0.4466
Maytenus_amazonica	0.133333	0	0	0.875	0	0	1	0.116667	0.1987
Maytenus_cuero	0.0666667	0	0	1	0	0	1	0.0666667	0.4546
Maytenus_guyanensis	0	0	0.0512821	0	0	0.434783	4	0.0376812	0.853
Maytenus_indet	0	0	0.025641	0	0	1	3	0.025641	1
Maytenus_macrocarpa	0.133333	0	0.205128	0.25	0	0.416667	3	0.0854701	0.8828
Maytenus_peking	0	0	0.025641	0	0	1	3	0.025641	1
Melicoccus_novogranatensis	0.133333	0	0.333333	0.111111	0	0.740741	3	0.246914	0.139
Melicoccus_oliviformis	0.0666667	1	0	0.0196078	0.980392	0	2	0.980392	0.0001
Meliosma_dudosa	0	0.333333	0	0	1	0	2	0.333333	0.0411
Meliosma_herbertii	0.133333	0	0.282051	0.274648	0	0.633803	3	0.178765	0.2466
Meliosma_indet	0	0	0.025641	0	0	1	3	0.025641	1
Meliosma_loretoyacuensis	0.2	0	0.025641	0.45614	0	0.0877193	1	0.0912281	0.5778
Meliosma_palustris	0.0666667	0	0	0.142857	0	0	4	0.0571429	0.4722
Meliosma_polyneura	0	0	0.0769231	0	0	1	3	0.0769231	0.4822
Meliosma_vasquezii	0	0	0.0769231	0	0	1	3	0.0769231	0.4834
Memora_cladotricha	0.2	0	0.025641	0.684211	0	0.0877193	1	0.136842	0.2961
Metteniusa_tessmanniana	0	0	0.0769231	0	0	1	3	0.0769231	0.468
Mezilaurus_campaucola	0	0.666667	0	0	1	0	2	0.666667	0.0009
Mezilaurus_itauba	0.0666667	0	0	1	0	0	1	0.0666667	0.4606
Mezilaurus_opaca	0.0666667	0	0	0.5	0	0	1	0.0333333	1
Mezilaurus_retic	0.0666667	0	0	1	0	0	1	0.0666667	0.4651
Mezilaurus_sprucei	0.0666667	0	0	1	0	0	1	0.0666667	0.4619
Mezilaurus_triunca	0	0	0.128205	0	0	1	3	0.128205	0.3199
Miconia_abbreviata	0.0666667	0	0.025641	0.722222	0	0.277778	1	0.0481481	0.9118
Miconia_ampla	0.0666667	0	0	1	0	0	1	0.0666667	0.4479
Miconia_bubalina	0.0666667	0	0.0512821	0.265306	0	0.204082	4	0.0353742	0.9185
Miconia_cazal	0	0	0	0	0	0	4	0.0666667	0.4617
Miconia_cazaletii	0.0666667	0	0.025641	0.83871	0	0.16129	1	0.055914	0.3911
Miconia_centrodesma	0	0	0.025641	0	0	1	3	0.025641	1
Miconia_cernua	0	0	0.025641	0	0	1	3	0.025641	1
Miconia_decurrens	0	0	0.0769231	0	0	1	3	0.0769231	0.486
Miconia_elata	0.0666667	0	0.25641	0.142857	0	0.714286	3	0.18315	0.1894
Miconia_estrobico	0	0	0.025641	0	0	1	3	0.025641	1
Miconia_flask	0	0	0.025641	0	0	1	3	0.025641	1
Miconia_france	0	0	0.0512821	0	0	1	3	0.0512821	0.6859
Miconia_glaucescens	0.133333	0	0.025641	0.590909	0	0.113636	1	0.0787879	0.5562
Miconia_grandifolia	0	0	0.153846	0	0	1	3	0.153846	0.2297
Miconia_hylophila	0	0	0	0	0	0	4	0.133333	0.1654
Miconia_indet	0	0	0.025641	0	0	1	3	0.025641	1
Miconia_insularis	0	0.666667	0	0	0.909091	0	2	0.606061	0.0026
Miconia_kallesp16	0	0	0.102564	0	0	1	3	0.102564	0.2898
Miconia_klugii	0.0666667	0	0	1	0	0	1	0.0666667	0.4686
Miconia_lamprophylla	0.0666667	0	0	0.444444	0	0	4	0.0740741	0.4704
Miconia_longifolia	0.0666667	0.333333	0	0.166667	0.833333	0	2	0.277778	0.0814
Miconia_matthaei	0	0	0.025641	0	0	1	3	0.025641	1
Miconia_minutiflora	0	0.333333	0	0	1	0	2	0.333333	0.0416
Miconia_multispicata	0.0666667	0	0.153846	0.270833	0	0.729167	3	0.112179	0.491
Miconia_napoana	0	0	0.205128	0	0	0.729167	3	0.149573	0.3601
Miconia_oval	0	0	0.102564	0	0	1	3	0.102564	0.3908
Miconia_pilgeriana	0.133333	0	0.128205	0.444444	0	0.555556	3	0.0712251	0.7495
Miconia_prasina	0.0666667	0	0	1	0	0	1	0.0666667	0.4657
Miconia_pterocaulon	0.0666667	0	0.025641	0.722222	0	0.277778	1	0.0481481	0.9104
Miconia_punctata	0.266667	0	0.230769	0.453488	0	0.319767	1	0.12093	0.5861
Miconia_rust	0	0	0.025641	0	0	1	3	0.025641	1
Miconia_saramago	0	0	0.025641	0	0	1	3	0.025641	1
Miconia_splendens	0.266667	0	0.0512821	0.882068	0	0.0969305	1	0.235218	0.0988
Miconia_subspicata	0	0	0.025641	0	0	1	3	0.025641	1
Miconia_symplectocaulos	0	0	0.025641	0	0	1	3	0.025641	1
Miconia_ternatifolia	0	0	0.025641	0	0	1	3	0.025641	1
Miconia_tipica5ha	0	0	0.128205	0	0	1	3	0.128205	0.3186
Miconia_trinervia	0	0	0.102564	0	0	0.315789	4	0.0912281	0.4752
Miconia_turku	0	0	0.025641	0	0	1	3	0.025641	1
Miconia_white	0	0	0.0769231	0	0	1	3	0.0769231	0.4659
Micrandra_elata	0	0	0	0	0	0	4	0.0666667	0.4587
Micrandra_rossiana	0	0	0	0	0	0	4	0.0666667	0.4539
Micrandra_spruceana	0	1	0	0	1	0	2	1	0.0001
Micropholis__2452	0.0666667	0	0	0.2	0	0	4	0.0533333	0.4847
Micropholis_brochidodroma	0.133333	0.666667	0.0769231	0.220963	0.736544	0.0424929	2	0.491029	0.0151
Micropholis_casiquiarensis	0	0	0	0	0	0	4	0.0666667	0.4578
Micropholis_egensis	0.2	0.333333	0.333333	0.234763	0.440181	0.23702	2	0.146727	0.5315
Micropholis_guyanensis	0.333333	0.333333	0.307692	0.447174	0.159705	0.233415	1	0.149058	0.5917
Micropholis_indet	0	0	0.025641	0	0	1	3	0.025641	1
Micropholis_melinoniana	0.133333	0	0.128205	0.0378457	0	0.0727802	4	0.177875	0.2231
Micropholis_sanctae-rosae	0.133333	0	0	1	0	0	1	0.133333	0.1644
Micropholis_venulosa	0.4	0.333333	0.589744	0.241187	0.120594	0.445269	3	0.262595	0.258
Minquartia_guianensis	0.4	0	0.589744	0.245556	0	0.277778	4	0.286	0.235
Mollia_gracilis	0	0	0.153846	0	0	1	3	0.153846	0.2331
Mollia_lepidota	0	0	0.102564	0	0	1	3	0.102564	0.3157
Mollinedia_ovata	0	0	0.0769231	0	0	1	3	0.0769231	0.4791
Mollinedia_panther	0	0	0.0512821	0	0	1	3	0.0512821	0.4564
Mollinedia_repanda	0	0	0	0	0	0	4	0.133333	0.1604
Mollinedia_tomentosa	0	0	0.025641	0	0	1	3	0.025641	1
Moronobea_coccinea	0.0666667	0.333333	0	0.166667	0.833333	0	2	0.277778	0.0831
Mosannona_papillosa	0	0	0.025641	0	0	1	3	0.025641	1
Mouriri_2454	0.0666667	0	0	1	0	0	1	0.0666667	0.4494
Mouriri_acutiflora	0.2	0	0.0512821	0.861878	0	0.138122	1	0.172376	0.1483
Mouriri_grandiflora	0.0666667	0	0.0769231	0.254902	0	0.490196	3	0.0377074	1
Mouriri_huberi	0.0666667	0	0	0.333333	0	0	4	0.0888889	0.311
Mouriri_icarus	0	0	0.025641	0	0	1	3	0.025641	1
Mouriri_laxiflora	0.133333	0	0.0769231	0.8125	0	0.1875	1	0.108333	0.3827
Mouriri_myrtifolia	0.0666667	0	0	1	0	0	1	0.0666667	0.4576
Mouriri_myrtilloides	0.2	0	0.102564	0.764706	0	0.235294	1	0.152941	0.2762
Mouriri_nigra	0.4	0	0.128205	0.795918	0	0.204082	1	0.318367	0.0622
Mouriri_oligantha	0	0	0.025641	0	0	1	3	0.025641	1
Mouriri_vernicosa	0.2	0	0.025641	0.743464	0	0.0653595	1	0.148693	0.249
Moutabea_aculeata	0	0	0.025641	0	0	1	3	0.025641	1
Myrcia_aliena	0	0	0.153846	0	0	1	3	0.153846	0.2366
Myrcia_chiquita	0.0666667	0	0	1	0	0	1	0.0666667	0.4563
Myrcia_guianensis	0.0666667	0	0	1	0	0	1	0.0666667	0.4559
Myrcia_indet	0	0	0.025641	0	0	1	3	0.025641	1
Myrcia_obumbrans	0.0666667	0	0.0512821	0.464286	0	0.535714	1	0.0309524	0.9513
Myrcia_portuguese	0	0	0.025641	0	0	1	3	0.025641	1
Myrcia_ridgely	0	0	0.128205	0	0	1	3	0.128205	0.3251
Myrcia_splendens	0	0	0.0769231	0	0	1	3	0.0769231	0.4648
Myrcia_walter	0	0	0.025641	0	0	1	3	0.025641	1
Myrciaria_amazonica	0	0	0.025641	0	0	1	3	0.025641	1
Myrciaria_dubia	0.2	0	0	1	0	0	1	0.2	0.1305
Myrciaria_dubius	0.133333	0	0	1	0	0	1	0.133333	0.158
Myrciaria_floribunda	0.0666667	0	0.0769231	0.464286	0	0.535714	3	0.0412088	0.8392
Myrciaria_sp1	0.0666667	0	0	0.333333	0	0	4	0.0444444	0.7672
Myroxylon_balsamum	0	0	0.0769231	0	0	0.235294	4	0.152941	0.2714
Naucleopsis_concinna	0.0666667	0.333333	0	0.3	0.5	0	2	0.166667	0.1938
Naucleopsis_glabra	0.333333	0	0.230769	0.245283	0	0.141509	4	0.245283	0.1818
Naucleopsis_herrerensis	0.333333	0	0.153846	0.562162	0	0.297297	1	0.187387	0.1978
Naucleopsis_humilis	0	0	0.025641	0	0	1	3	0.025641	1
Naucleopsis_imitans	0.2	0	0.128205	0.675325	0	0.324675	1	0.135065	0.435
Naucleopsis_indet	0	0	0.025641	0	0	1	3	0.025641	1
Naucleopsis_krukovii	0.133333	0	0.435897	0.169935	0	0.702614	3	0.306268	0.1148
Naucleopsis_oblongifolia	0.466667	0	0	0.956522	0	0	1	0.446377	0.0221
Naucleopsis_ternstroemiiflora	0.133333	0	0	1	0	0	1	0.133333	0.1683
Naucleopsis_ulei	0.133333	0	0.410256	0.0548523	0	0.369198	4	0.191983	0.3873
Nealchornea_yapurensis	0.2	0	0.025641	0.41092	0	0.0287356	4	0.149425	0.2613
Nectandra_242	0.0666667	0	0	1	0	0	1	0.0666667	0.4569
Nectandra_75	0.0666667	0	0.025641	0.886364	0	0.113636	1	0.0590909	0.3896
Nectandra_anib	0.0666667	0	0	1	0	0	1	0.0666667	0.4475
Nectandra_canescens	0.0666667	0	0.0769231	0.722222	0	0.277778	1	0.0481481	0.7631
Nectandra_cissiflora	0.266667	0	0.25641	0.513834	0	0.434783	1	0.137022	0.556
Nectandra_coeloclada	0.133333	0	0.102564	0.550265	0	0.449735	1	0.0733686	0.6105
Nectandra_crasa	0.0666667	0	0	1	0	0	1	0.0666667	0.4553
Nectandra_crassiloba	0.2	0.333333	0.333333	0.245283	0.245283	0.509434	3	0.169811	0.3409
Nectandra_cuneatocordata	0	0	0.0512821	0	0	1	3	0.0512821	0.4561
Nectandra_fragrans	0	0.333333	0	0	1	0	2	0.333333	0.0404
Nectandra_gracilis	0.133333	0	0.0769231	0.611765	0	0.235294	1	0.0815686	0.5208
Nectandra_indet	0	0	0.025641	0	0	1	3	0.025641	1
Nectandra_lineata	0.0666667	0	0.025641	0.0962963	0	0.037037	4	0.173333	0.1476
Nectandra_lineatifolia	0	0	0.025641	0	0	0.0877193	4	0.121637	0.2237
Nectandra_longiretic	0.0666667	0	0	1	0	0	1	0.0666667	0.4577
Nectandra_matthewsii	0.0666667	0	0	1	0	0	1	0.0666667	0.4636
Nectandra_maynensis	0.133333	0	0	1	0	0	1	0.133333	0.165
Nectandra_membranacea	0.133333	0.333333	0.128205	0.174497	0.436242	0.302013	2	0.145414	0.326
Nectandra_oppositifolia	0.0666667	0	0.102564	0.302326	0	0.697674	3	0.0715564	0.6289
Nectandra_opub	0	0	0.025641	0	0	1	3	0.025641	1
Nectandra_parviflora	0	0	0.0512821	0	0	1	3	0.0512821	0.4543
Nectandra_paucinervia	0.0666667	0	0.25641	0.0673575	0	0.932642	3	0.239139	0.0812
Nectandra_pearcei	0	0	0.128205	0	0	0.35461	4	0.129078	0.3378
Nectandra_purpurea	0.0666667	0	0	1	0	0	1	0.0666667	0.458
Nectandra_reticulata	0.0666667	0	0.0769231	0.139785	0	0.16129	4	0.139785	0.3711
Nectandra_roja	0	0	0	0	0	0	4	0.0666667	0.4631
Nectandra_rojaretic	0.133333	0	0	1	0	0	1	0.133333	0.1614
Nectandra_sp1	0.0666667	0	0	1	0	0	1	0.0666667	0.4696
Nectandra_sp2	0.0666667	0	0	1	0	0	1	0.0666667	0.4605
Nectandra_viburnoides	0	0	0.102564	0	0	0.775862	3	0.0795756	0.586
Neea_“kaputna”	0	0.333333	0	0	1	0	2	0.333333	0.0414
Neea_188	0	0	0.025641	0	0	1	3	0.025641	1
Neea_bajio	0.0666667	0	0.0512821	0.565217	0	0.434783	1	0.0376812	0.8495
Neea_chala	0.0666667	0	0	1	0	0	1	0.0666667	0.4653
Neea_común_23	0.266667	0	0.461538	0.440181	0	0.530474	3	0.244834	0.2195
Neea_crasa_1922	0.133333	0	0.025641	0.776119	0	0.223881	1	0.103483	0.2882
Neea_divaricata	0.133333	0	0.102564	0.689394	0	0.113636	1	0.0919192	0.7606
Neea_falsagarci_	0.133333	0	0.025641	0.886364	0	0.113636	1	0.118182	0.2238
Neea_fuzzy	0	0	0.0512821	0	0	1	3	0.0512821	0.6768
Neea_garci	0.0666667	0	0	0.5	0	0	1	0.0333333	1
Neea_grancrasa	0.0666667	0	0	1	0	0	1	0.0666667	0.4577
Neea_green	0.133333	0	0.282051	0.481481	0	0.518519	3	0.146249	0.3652
Neea_indet	0	0	0.025641	0	0	1	3	0.025641	1
Neea_laxa	0.133333	0	0	0.5	0	0	1	0.0666667	0.5668
Neea_macrophylla	0.0666667	0	0	0.666667	0	0	1	0.0444444	0.7718
Neea_mini_2223	0.0666667	0	0	1	0	0	1	0.0666667	0.4551
Neea_pantano	0	0	0.025641	0	0	1	3	0.025641	1
Neea_psychotrioides	0.0666667	0	0	0.0833333	0	0	4	0.305556	0.0188
Neea_pubcafeintersec_186/_Guapira_cuspidata	0.2	0	0.025641	0.866667	0	0.133333	1	0.173333	0.1696
Neea_pubiroja	0.0666667	0	0	1	0	0	1	0.0666667	0.4512
Neea_sp	0.133333	0	0	1	0	0	1	0.133333	0.1573
Neea_sp1	0.0666667	0	0	1	0	0	1	0.0666667	0.4546
Neea_spruceana	0.0666667	0	0.333333	0.135417	0	0.729167	3	0.243056	0.1478
Neea_stilted	0.0666667	0	0.0512821	0.19403	0	0.223881	4	0.038806	0.8286
Neea_superbrochi_2211	0.0666667	0	0	1	0	0	1	0.0666667	0.4534
Neea_supercrasa	0.0666667	0	0.0512821	0.464286	0	0.535714	1	0.0309524	0.9482
Neea_verde_1839	0	0	0.025641	0	0	1	3	0.025641	1
Neea_verticillata	0	0	0.0512821	0	0	0.434783	4	0.0376812	0.8498
Neea_virens	0	0	0	0	0	0	4	0.0666667	0.4622
Neoptychocarpus_killipii	0.0666667	0	0	1	0	0	1	0.0666667	0.4681
Neosprucea_grandiflora	0	0	0.128205	0	0	0.697674	3	0.0894454	0.5179
Ochroma_pyramidale	0	0	0.0769231	0	0	1	3	0.0769231	0.4772
Ocotea_aciphylla	0.533333	0.333333	0.0512821	0.669697	0.0984848	0.0151515	1	0.357172	0.0539
Ocotea_amazonica	0.0666667	0	0.0769231	0.0822785	0	0.0949367	4	0.219409	0.0976
Ocotea_argyrophylla	0.466667	0.333333	0.153846	0.561886	0.127701	0.157171	1	0.262213	0.1187
Ocotea_bofo	0.0666667	0	0.0512821	0.696429	0	0.14881	1	0.0464286	0.8885
Ocotea_cernua	0.0666667	0	0.205128	0.0294118	0	0.147059	4	0.164706	0.3199
Ocotea_cujumary	0.133333	0	0	1	0	0	1	0.133333	0.1706
Ocotea_cuneifolia	0.133333	0	0.0512821	0.866667	0	0.133333	1	0.115556	0.2844
Ocotea_floribunda	0.266667	0	0.128205	0.66242	0	0.254777	1	0.176645	0.205
Ocotea_hirtostyla	0.0666667	0	0.025641	0.361111	0	0.277778	1	0.0240741	1
Ocotea_indet	0	0	0.025641	0	0	1	3	0.025641	1
Ocotea_javitensis	0.0666667	0.333333	0.307692	0.0408805	0.204403	0.345912	4	0.109015	0.8324
Ocotea_laurita	0	0	0.0512821	0	0	1	3	0.0512821	0.4532
Ocotea_lenitae	0.0666667	0	0	1	0	0	1	0.0666667	0.4546
Ocotea_leucoxylon	0.2	0	0.102564	0.163522	0	0.141509	4	0.138994	0.3699
Ocotea_lisagroovy	0.0666667	0	0.205128	0.132653	0	0.867347	3	0.177917	0.1917
Ocotea_longifolia	0.0666667	0	0.0512821	0.479508	0	0.0409836	4	0.127869	0.3224
Ocotea_neblinae	0	0.666667	0	0	1	0	2	0.666667	0.0012
Ocotea_negripuberula	0	0.333333	0	0	1	0	2	0.333333	0.0427
Ocotea_oblonga	0.2	0	0.128205	0.612565	0	0.183246	1	0.122513	0.4094
Ocotea_obovata	0.0666667	0	0.025641	0.19697	0	0.606061	3	0.01554	1
Ocotea_olivacea	0.0666667	0	0.025641	0.787879	0	0.113636	1	0.0525253	0.6329
Ocotea_opaca	0	0	0.025641	0	0	1	3	0.025641	1
Ocotea_ovalifolia	0.0666667	0	0	1	0	0	1	0.0666667	0.4687
Ocotea_peqsericea	0.266667	0	0.230769	0.464286	0	0.535714	1	0.12381	0.505
Ocotea_quixos	0.133333	0.666667	0.128205	0.107438	0.53719	0.247934	2	0.358127	0.0341
Ocotea_ramacanalada	0	0	0.025641	0	0	0.0877193	4	0.121637	0.1846
Ocotea_scalariformis	0.0666667	0	0.0512821	0.565217	0	0.434783	1	0.0376812	0.8522
Ocotea_sp_1__1851	0	0	0.025641	0	0	1	3	0.025641	1
Ocotea_sp_2__236	0.0666667	0	0	1	0	0	1	0.0666667	0.4613
Ocotea_sp_3	0.133333	0	0	1	0	0	1	0.133333	0.1634
Ocotea_sp_4	0.0666667	0	0	1	0	0	1	0.0666667	0.4607
Ocotea_sp_nov_ceano	0	0.333333	0	0	1	0	2	0.333333	0.0411
Ocotea_tessmannii	0.133333	0	0.0512821	0.634146	0	0.365854	1	0.0845528	0.5037
Ocotea_ucayalensis	0.0666667	0.333333	0.128205	0.103175	0.515873	0.277778	2	0.171958	0.1847
Oenocarpus_bataua	0.666667	0	0.666667	0.439056	0	0.302013	1	0.292704	0.4119
Oenocarpus_kampa	0	0.333333	0	0	1	0	2	0.333333	0.0431
Oenocarpus_mapora	0.0666667	0.333333	0.025641	0.0807453	0.403727	0.0310559	2	0.134576	0.2562
Ophiocaryon_heterophyllum	0	0	0	0	0	0	4	0.133333	0.1636
Ophiocaryon_manausense	0.133333	0	0	1	0	0	1	0.133333	0.1655
Ormosia_amazonica	0.0666667	0	0.0512821	0.317073	0	0.365854	1	0.0211382	1
Ormosia_elata	0.0666667	0	0.102564	0.440678	0	0.338983	3	0.0347675	1
Ormosia_grandiflora	0	0	0.025641	0	0	1	3	0.025641	1
Ormosia_kaputna	0	0.666667	0	0	1	0	2	0.666667	0.0017
Ormosia_paraensis	0.133333	0	0.0512821	0.866667	0	0.133333	1	0.115556	0.2847
Osteophloeum_platyspermum	0.4	1	0.153846	0.293434	0.489056	0.0752394	2	0.489056	0.0179
Otoba_glycycarpa	0.333333	0	0.692308	0.171806	0	0.770925	3	0.533717	0.0351
Otoba_parvifolia	0.133333	0	0.615385	0.0302091	0	0.426026	3	0.26217	0.293
Ouratea_amplifolia	0.0666667	0	0.0769231	0.764706	0	0.235294	1	0.0509804	0.7326
Ouratea_aromatica	0	0	0.025641	0	0	1	3	0.025641	1
Ouratea_crasa-serrulada	0.2	0	0.025641	0.912281	0	0.0877193	1	0.182456	0.187
Ouratea_pendula	0	0	0.0512821	0	0	0.606061	3	0.03108	0.9486
Ouratea_williamsii	0.0666667	0	0	1	0	0	1	0.0666667	0.4673
Oxandra_dull	0.0666667	0	0	1	0	0	1	0.0666667	0.4564
Oxandra_euneura	0.333333	0	0	0.909091	0	0	1	0.30303	0.0195
Oxandra_iromenga	0	0	0.025641	0	0	1	3	0.025641	1
Oxandra_mediocris	0.133333	0	0.230769	0.42623	0	0.57377	3	0.132409	0.4172
Oxandra_riedeliana	0	0	0.205128	0	0	1	3	0.205128	0.1105
Oxandra_xylopioides	0.2	0	0.025641	0.565217	0	0.0108696	4	0.141304	0.3464
Pachira_aquatica	0.0666667	0	0.025641	0.185714	0	0.0714286	4	0.0990476	0.4144
Pachira_nitida	0	0.666667	0	0	1	0	2	0.666667	0.0014
Pachira_insignis	0.0666667	0	0.333333	0.0469314	0	0.460289	3	0.15343	0.4992
Pachira_punga-schunkei	0.133333	0	0.333333	0.114638	0	0.449735	3	0.149912	0.6001
Palicourea_lasiantha	0	0	0	0	0	0	4	0.0666667	0.4545
Panopsis_rubescens	0.2	0.333333	0	0.52381	0.47619	0	2	0.15873	0.1954
Paradrypetes_subintegrifolia	0	0	0.102564	0	0	0.277778	4	0.0481481	0.781
Parahancornia_peruviana	0	0.333333	0	0	1	0	2	0.333333	0.04
Parathesis_amazonica	0	0	0.025641	0	0	1	3	0.025641	1
Parathesis_palaciosii	0	0	0.025641	0	0	1	3	0.025641	1
Parinari_klugii	0.4	0	0.0769231	0.455	0	0.025	1	0.182	0.2321
Parinari_neartin	0.0666667	0	0.025641	0.634146	0	0.365854	1	0.0422764	0.9118
Parinari_parilis	0	0	0.102564	0	0	1	3	0.102564	0.2911
Parkia_balslevii	0.333333	0	0.25641	0.541667	0	0.390625	1	0.180556	0.2401
Parkia_igneiflora	0	0.333333	0	0	1	0	2	0.333333	0.0467
Parkia_multijuga	0.133333	0.666667	0.25641	0.0526316	0.263158	0.263158	4	0.224561	0.2469
Parkia_nitida	0.333333	0	0.153846	0.722222	0	0.277778	1	0.240741	0.0816
Parkia_panurensis	0.0666667	0	0	1	0	0	1	0.0666667	0.4575
Parkia_pendula	0.2	0	0	1	0	0	1	0.2	0.1038
Parkia_velutina	0.266667	0	0.333333	0.386905	0	0.342262	3	0.114087	0.8574
Patinoa_paraensis/sphaerocarpa_cf.	0	0	0.307692	0	0	0.434783	4	0.150725	0.4047
Paullinia_xestophylla	0	0	0.0512821	0	0	1	3	0.0512821	0.4537
Pausandra_indet	0	0	0.025641	0	0	1	3	0.025641	1
Pausandra_trianae	0	0	0.358974	0	0	0.688623	3	0.247198	0.1544
Paypayrola_bract	0	0	0	0	0	0	4	0.0666667	0.4564
Pentagonia_amazonica	0	0	0.230769	0	0	0.827815	3	0.191034	0.1727
Pentagonia_indet	0	0	0.025641	0	0	1	3	0.025641	1
Pentagonia_macrophylla	0	0	0.128205	0	0	0.585106	3	0.0750136	0.7878
Pentagonia_pentamera	0	0	0	0	0	0	4	0.0666667	0.4539
Pentagonia_spathicalyx	0	0	0.333333	0	0	0.80402	3	0.268007	0.0958
Pentagonia_wurdackii	0	0	0.025641	0	0	1	3	0.025641	1
Pentaplaris_huaoranica	0	0	0.307692	0	0	1	3	0.307692	0.0474
Peperomia_hispidula	0	0	0	0	0	0	4	0.0666667	0.4535
Pera_benensis	0	0	0.0512821	0	0	0.434783	4	0.0376812	0.8548
Pera_bicolor	0.0666667	0	0	1	0	0	1	0.0666667	0.4499
Pera_decipiens	0	0	0.025641	0	0	1	3	0.025641	1
Pera_glabrata	0	0	0.025641	0	0	0.277778	4	0.0481481	0.9111
Pera_indet	0	0	0.025641	0	0	1	3	0.025641	1
Pera_kaputna_arborea_cf.	0	0.666667	0	0	1	0	2	0.666667	0.0014
Perebea_246	0.0666667	0	0	1	0	0	1	0.0666667	0.457
Perebea_angustifolia	0.133333	0	0.153846	0.527027	0	0.472973	3	0.0727651	0.7743
Perebea_guianensis	0.266667	0	0.564103	0.312588	0	0.374823	3	0.211439	0.5644
Perebea_indet	0	0	0.025641	0	0	1	3	0.025641	1
Perebea_mollis	0.2	0	0.205128	0.573529	0	0.330882	1	0.114706	0.603
Perebea_rubra	0.133333	0	0	1	0	0	1	0.133333	0.1624
Perebea_tessmannii	0.0666667	0	0.230769	0.0666667	0	0.333333	4	0.16	0.3249
Perebea_xanthochyma	0.266667	0	0.641026	0.213894	0	0.489031	3	0.313481	0.1464
Persea_838	0.133333	0	0	1	0	0	1	0.133333	0.1717
Persea_areolatocostae	0.0666667	0	0	1	0	0	1	0.0666667	0.466
Persea_pseudofasciculata	0	0	0.025641	0	0	1	3	0.025641	1
Phragmotheca_ecuadorensis	0	0	0.179487	0	0	1	3	0.179487	0.1729
Phyllanthus_attenuatus	0	0	0.025641	0	0	0.0520833	4	0.126389	0.2305
Phyllanthus_juglandifolius	0	0	0.025641	0	0	1	3	0.025641	1
Phytelephas_macrocarpa	0	0	0	0	0	0	4	0.0666667	0.4625
Phytelephas_tenuicaulis	0	0	0.205128	0	0	0.321285	4	0.0904953	0.687
Picramnia_faboideae	0	0	0.025641	0	0	1	3	0.025641	1
Picramnia_juniniana	0.0666667	0	0.0769231	0.317073	0	0.365854	3	0.0281426	1
Picramnia_latifolia	0	0	0.025641	0	0	1	3	0.025641	1
Picramnia_magnifolia	0	0	0.025641	0	0	1	3	0.025641	1
Picramnia_spruceana	0.0666667	0	0.102564	0.565217	0	0.434783	3	0.0445931	0.8543
Piper_bellidifolium	0.0666667	0	0	1	0	0	1	0.0666667	0.4532
Piper_longicaudatum	0	0	0.025641	0	0	1	3	0.025641	1
Piper_reticulatum	0	0	0.102564	0	0	0.657895	3	0.0674764	0.7104
Piptadenia_pteroclada	0.133333	0	0.0769231	0.22807	0	0.0877193	4	0.22807	0.1038
Platymiscium_stipulare	0.0666667	0	0.128205	0.203125	0	0.390625	4	0.0541667	0.9216
Pleuranthodendron_indet	0	0	0.025641	0	0	1	3	0.025641	1
Pleuranthodendron_lindenii	0	0	0.333333	0	0	0.49569	3	0.16523	0.3147
Pleurothyrium_616	0	0	0.025641	0	0	1	3	0.025641	1
Pleurothyrium_aureocordato	0.0666667	0	0	1	0	0	1	0.0666667	0.46
Pleurothyrium_bifidum	0	0	0.153846	0	0	1	3	0.153846	0.2628
Pleurothyrium_cinereum	0.0666667	0	0.0512821	0.464286	0	0.535714	1	0.0309524	0.9491
Pleurothyrium_cuneifolium	0	0	0.102564	0	0	0.434783	3	0.0445931	0.8512
Pleurothyrium_glabrifolium	0.0666667	0	0	1	0	0	1	0.0666667	0.4575
Pleurothyrium_indet	0	0	0.025641	0	0	1	3	0.025641	1
Pleurothyrium_insigne	0.133333	0	0.153846	0.329114	0	0.506329	3	0.0778968	0.8324
Pleurothyrium_parviflorum	0.0666667	0	0.179487	0.536082	0	0.463918	3	0.0832672	0.6961
Pleurothyrium_tomentellum	0	0	0.0512821	0	0	1	3	0.0512821	0.772
Pleurothyrium_trianae	0.2	0	0.358974	0.278075	0	0.721925	3	0.259153	0.1254
Pleurothyrium_williamsii	0.0666667	0	0.0769231	0.206349	0	0.793651	3	0.0610501	0.6292
Plinia_7	0	0	0.102564	0	0	1	3	0.102564	0.2814
Plinia_almargen	0.0666667	0	0.025641	0.722222	0	0.277778	1	0.0481481	0.9088
Plinia_myro	0.0666667	0	0	1	0	0	1	0.0666667	0.4516
Plinia_tan	0	0	0.0769231	0	0	1	3	0.0769231	0.4876
Plinia_unop	0	0	0	0	0	0	4	0.0666667	0.4498
Pogonophora_schomburgkiana	0.0666667	0	0	1	0	0	1	0.0666667	0.454
Porcelia_mediocris	0	0	0.102564	0	0	0.434783	4	0.0753623	0.6466
Posoqueria_latifolia	0	0	0.179487	0	0	0.793651	3	0.14245	0.3243
Posoqueria_maxima	0	0	0.025641	0	0	1	3	0.025641	1
Posoqueria_panamensis	0	0	0.128205	0	0	1	3	0.128205	0.321
Poulsenia_armata	0	0	0.153846	0	0	0.302013	4	0.139597	0.381
Pourouma_“fina”	0	0.333333	0	0	1	0	2	0.333333	0.0445
Pourouma_acuminata	0	0.333333	0	0	1	0	2	0.333333	0.0417
Pourouma_bicolor	0.533333	0.666667	0.641026	0.376147	0.183486	0.412844	3	0.264644	0.3706
Pourouma_cecropiifolia	0.0666667	0	0.333333	0.0351351	0	0.472973	4	0.22955	0.2353
Pourouma_cucura	0.333333	0	0.025641	0.90099	0	0.0990099	1	0.30033	0.0162
Pourouma_deeplob	0	0	0.0769231	0	0	1	3	0.0769231	0.4102
Pourouma_defiant	0	0	0.025641	0	0	1	3	0.025641	1
Pourouma_floccosa	0.0666667	0	0.0769231	0.366197	0	0.633803	3	0.0487541	0.8121
Pourouma_guianensis	0.2	0	0.25641	0.398917	0	0.34296	3	0.0879385	0.939
Pourouma_indet	0	0	0.025641	0	0	1	3	0.025641	1
Pourouma_melinonii	0.266667	0	0	0.9	0	0	1	0.24	0.0573
Pourouma_minor	0.2	0	0.461538	0.121923	0	0.298945	4	0.347479	0.1077
Pourouma_mollis	0.2	0	0.0769231	0.895317	0	0.0688705	1	0.179063	0.1312
Pourouma_myrmecophila	0.0666667	0	0	1	0	0	1	0.0666667	0.4617
Pourouma_napoensis	0.133333	0	0.128205	0.286765	0	0.330882	4	0.0509804	0.9952
Pourouma_petiolulata	0	0	0.128205	0	0	0.472973	4	0.0702703	0.7395
Pourouma_tomentosa	0.333333	0	0.538462	0.422764	0	0.497967	3	0.268136	0.1907
Pouteria_226	0.0666667	0	0	1	0	0	1	0.0666667	0.4573
Pouteria_2424_219_246	0.0666667	0	0	1	0	0	1	0.0666667	0.4597
Pouteria_564	0.0666667	0	0.025641	0.722222	0	0.277778	1	0.0481481	0.9148
Pouteria_6	0	0	0.0769231	0	0	1	3	0.0769231	0.4867
Pouteria_angostaloopy	0	0	0.0512821	0	0	1	3	0.0512821	0.7754
Pouteria_aubrevillei	0.2	0	0.153846	0.528455	0	0.365854	1	0.105691	0.6474
Pouteria_baehniana	0.0666667	0.333333	0.307692	0.173664	0.496183	0.305344	2	0.165394	0.3671
Pouteria_bangii	0.266667	0	0.102564	0.5	0	0.357143	1	0.133333	0.3788
Pouteria_bilocularis	0.2	0	0.205128	0.488722	0	0.413534	1	0.0977444	0.8028
Pouteria_bullata	0	0	0.025641	0	0	1	3	0.025641	1
Pouteria_caimito	0.0666667	0	0.179487	0.19697	0	0.606061	3	0.10878	0.5855
Pouteria_calistophylla	0.2	0	0.0512821	0.693333	0	0.133333	1	0.138667	0.2914
Pouteria_campechiana	0.133333	0	0.102564	0.440678	0	0.338983	1	0.0587571	0.9298
Pouteria_cladantha	0.133333	0	0	0.75	0	0	1	0.1	0.2654
Pouteria_coriacea	0.266667	0	0	1	0	0	1	0.266667	0.0388
Pouteria_cuspidata	0.733333	0.333333	0.25641	0.365926	0.288889	0.133333	1	0.268346	0.1778
Pouteria_durlandii	0.266667	0.333333	0.282051	0.496528	0.225694	0.277778	1	0.132407	0.5557
Pouteria_ephedrantha	0.0666667	0	0.0769231	0.745223	0	0.254777	1	0.0496815	0.6711
Pouteria_filipes	0.2	0	0.025641	0.912281	0	0.0877193	1	0.182456	0.1842
Pouteria_final	0.0666667	0	0	1	0	0	1	0.0666667	0.4606
Pouteria_glomerata	0.2	0	0.179487	0.573529	0	0.330882	1	0.114706	0.5722
Pouteria_gracilis	0.0666667	0	0.205128	0.245283	0	0.754717	3	0.154814	0.3775
Pouteria_guianensis	0.133333	0	0.230769	0.292135	0	0.561798	3	0.129646	0.5391
Pouteria_hispida	0.266667	0	0.179487	0.661017	0	0.338983	1	0.176271	0.1806
Pouteria_indet	0	0	0.025641	0	0	1	3	0.025641	1
Pouteria_jariensis	0.266667	0	0.025641	0.536082	0	0.0171821	1	0.142955	0.2234
Pouteria_kanga	0	0	0.025641	0	0	1	3	0.025641	1
Pouteria_kaputna	0	0.333333	0	0	1	0	2	0.333333	0.0408
Pouteria_krukovii	0.0666667	0	0.102564	0.302326	0	0.697674	3	0.0715564	0.6307
Pouteria_laevigata	0.266667	0	0.025641	0.985173	0	0.00411862	1	0.262713	0.0777
Pouteria_lobo	0	0	0.179487	0	0	1	3	0.179487	0.1644
Pouteria_macrophylla	0.2	0	0	0.923077	0	0	1	0.184615	0.1005
Pouteria_membra	0.0666667	0	0	1	0	0	1	0.0666667	0.4425
Pouteria_minga	0.0666667	0	0.0769231	0.393939	0	0.606061	3	0.04662	0.7762
Pouteria_multiflora	0.0666667	0	0.307692	0.8125	0	0.16129	1	0.0541667	0.9893
Pouteria_nemorosa	0	0	0.025641	0	0	1	3	0.025641	1
Pouteria_nudipetala	0	0	0.025641	0	0	1	3	0.025641	1
Pouteria_oblanceolata	0.266667	0.333333	0.025641	0.455	0.325	0.025	1	0.121333	0.4489
Pouteria_obovpubdorada	0	0	0	0	0	0	4	0.133333	0.1641
Pouteria_pariry	0	0	0	0	0	0	4	0.0666667	0.4534
Pouteria_pear	0	0	0.025641	0	0	1	3	0.025641	1
Pouteria_peclargo	0	0	0.025641	0	0	1	3	0.025641	1
Pouteria_petiolata	0	0	0.128205	0	0	1	3	0.128205	0.3375
Pouteria_petroleo	0	0	0.0512821	0	0	1	3	0.0512821	0.4503
Pouteria_platyphylla	0.2	0	0.0769231	0.27957	0	0.16129	4	0.18638	0.1825
Pouteria_procera	0.4	0	0.102564	0.856287	0	0.10479	1	0.342515	0.037
Pouteria_procera/sclerocarpa_cf.	0	0	0.0512821	0	0	1	3	0.0512821	0.6879
Pouteria_procker	0	0	0.025641	0	0	1	3	0.025641	1
Pouteria_prominulous	0	0	0.025641	0	0	1	3	0.025641	1
Pouteria_pubescens	0	0	0.0769231	0	0	1	3	0.0769231	0.4736
Pouteria_pubretic	0.0666667	0	0	1	0	0	1	0.0666667	0.4652
Pouteria_redondita-retic_2281	0.133333	0	0	1	0	0	1	0.133333	0.1669
Pouteria_reticulata	0.533333	0	0.538462	0.567961	0	0.347896	1	0.302913	0.1797
Pouteria_rojita_P1_554	0	0	0	0	0	0	4	0.0666667	0.4576
Pouteria_rostrata	0.266667	0	0.179487	0.577778	0	0.277778	1	0.154074	0.3446
Pouteria_sclerocarpa	0.133333	0	0	1	0	0	1	0.133333	0.1641
Pouteria_sericea	0	0	0	0	0	0	4	0.133333	0.168
Pouteria_simulans	0.0666667	0	0	1	0	0	1	0.0666667	0.4582
Pouteria_sp_1	0.0666667	0	0	1	0	0	1	0.0666667	0.4482
Pouteria_sp_2	0.0666667	0	0	1	0	0	1	0.0666667	0.4623
Pouteria_sp_3	0.0666667	0	0	1	0	0	1	0.0666667	0.4515
Pouteria_sp_4	0	0	0.025641	0	0	1	3	0.025641	1
Pouteria_sp_5	0	0	0.025641	0	0	1	3	0.025641	1
Pouteria_sp_6	0	0	0.025641	0	0	1	3	0.025641	1
Pouteria_suela	0	0	0.0769231	0	0	0.606061	3	0.04662	0.7688
Pouteria_t-shaped	0.0666667	0	0.128205	0.342105	0	0.657895	3	0.0843455	0.5294
Pouteria_tenuipetiole	0.0666667	0	0.205128	0.342105	0	0.657895	3	0.134953	0.3394
Pouteria_torta	0	0	0.358974	0	0	0.719424	3	0.258255	0.1405
Pouteria_tortachica	0	0	0.025641	0	0	1	3	0.025641	1
Pouteria_trilocularis	0.266667	0	0.358974	0.323383	0	0.547264	3	0.196454	0.2982
Pouteria_trinervia	0.0666667	0	0	1	0	0	1	0.0666667	0.4567
Pouteria_unknow	0	0	0.025641	0	0	1	3	0.025641	1
Pouteria_vernicosa	0.2	0	0.025641	0.385185	0	0.037037	4	0.154074	0.248
Pradosia_”crasa”	0	0.333333	0	0	1	0	2	0.333333	0.0407
Pradosia_atroviolacea	0.2	0.333333	0.282051	0.237805	0.396341	0.365854	2	0.132114	0.4131
Protium_229	0.0666667	0	0	0.666667	0	0	1	0.0444444	0.7704
Protium_291	0.0666667	0	0	1	0	0	1	0.0666667	0.4656
Protium_aidanum	0	0	0.410256	0	0	1	3	0.410256	0.034
Protium_altsonii	0.0666667	0	0	1	0	0	1	0.0666667	0.4672
Protium_amazonicum	0.6	0	0.435897	0.232373	0	0.238332	4	0.38815	0.0739
Protium_apiculatum	0	0.333333	0	0	1	0	2	0.333333	0.0463
Protium_aracouchini	0.6	0	0.230769	0.645788	0	0.12959	1	0.387473	0.0588
Protium_cuspi	0	0	0	0	0	0	4	0.0666667	0.4537
Protium_dacry	0.0666667	0	0	1	0	0	1	0.0666667	0.4622
Protium_divaricatum	0.2	0	0	0.956522	0	0	1	0.191304	0.1032
Protium_gallosum	0	0.666667	0	0	1	0	2	0.666667	0.0012
Protium_glabrescens	0.4	0	0.435897	0.379562	0	0.620438	3	0.270447	0.162
Protium_guianense	0.2	0	0.0512821	0.83871	0	0.16129	1	0.167742	0.1942
Protium_indet	0	0	0.025641	0	0	1	3	0.025641	1
Protium_kaputna	0	0.333333	0	0	0.714286	0	2	0.238095	0.0817
Protium_meridionale	0	0	0.153846	0	0	1	3	0.153846	0.2664
Protium_miniature	0	0	0.025641	0	0	1	3	0.025641	1
Protium_nodulosum	0.533333	0	0.589744	0.442553	0	0.308511	1	0.236028	0.4887
Protium_opacum	0.0666667	0	0.102564	0.858491	0	0.141509	1	0.0572327	0.7474
Protium_polybotryum	0.2	0	0.025641	0.629032	0	0.16129	1	0.125806	0.3305
Protium_puncticulatum	0	0	0.025641	0	0	1	3	0.025641	1
Protium_rubrum	0.2	0	0.0512821	0.861446	0	0.060241	1	0.172289	0.1298
Protium_sagotianum	0.333333	0	0.435897	0.301935	0	0.412903	3	0.179983	0.6634
Protium_sect._Icicopsis_sp._nov._ined.	0	0	0.461538	0	0	1	3	0.461538	0.0138
Protium_smooth	0	0	0.0512821	0	0	1	3	0.0512821	0.4457
Protium_spruceanum	0.133333	0	0.025641	0.973262	0	0.026738	1	0.129768	0.1945
Protium_subserratum	0.4	0	0.128205	0.756364	0	0.0545455	1	0.302545	0.0768
Protium_tenuifolium	0	0	0.025641	0	0	1	3	0.025641	1
Protium_trifoliolatum	0.133333	0	0.0512821	0.83871	0	0.16129	1	0.111828	0.2872
Protium_unifoliolatum	0.0666667	0	0.025641	0.886364	0	0.113636	1	0.0590909	0.3937
Protium_uruts-kunchae	0	0.333333	0	0	1	0	2	0.333333	0.0443
Prunus_237	0.0666667	0	0	1	0	0	1	0.0666667	0.4545
Prunus_debilis	0	0	0.25641	0	0	0.555556	3	0.14245	0.3623
Pseudobombax_munguba	0.0666667	0	0.025641	0.83871	0	0.16129	1	0.055914	0.3912
Pseudolmedia_indet	0	0	0.025641	0	0	1	3	0.025641	1
Pseudolmedia_laevigata	0.6	1	0.538462	0.43443	0.362025	0.111392	2	0.362025	0.1137
Pseudolmedia_laevis	0.466667	0	0.692308	0.327831	0	0.302613	4	0.221733	0.7047
Pseudolmedia_macrophylla	0.2	0.333333	0.153846	0.386617	0.241636	0.371747	2	0.0805452	0.8347
Pseudolmedia_rigida	0.0666667	0	0.512821	0.0785498	0	0.725076	3	0.371834	0.0663
Pseudomalmea_diclina	0.0666667	0	0.461538	0.124402	0	0.813397	3	0.375414	0.049
Pseudopiptadenia_suaveolens	0.266667	0	0.282051	0.58885	0	0.365854	1	0.157027	0.3824
Pseudoxandra_polyphleba	0.2	0	0.128205	0.539171	0	0.460829	1	0.107834	0.5149
Psidium_acutangulum	0	0	0.0512821	0	0	1	3	0.0512821	0.444
Psychotria_crimson	0	0	0.0512821	0	0	1	3	0.0512821	0.4591
Psychotria_flaviflora	0	0	0.025641	0	0	1	3	0.025641	1
Psychotria_mathewsii	0.0666667	0	0	1	0	0	1	0.0666667	0.4664
Pterocarpus__brown	0	0	0.0512821	0	0	1	3	0.0512821	0.4466
Pterocarpus_228	0.0666667	0	0	1	0	0	1	0.0666667	0.4533
Pterocarpus_amazonum	0.4	0	0.25641	0.619048	0	0.380952	1	0.247619	0.1301
Pterocarpus_indet	0	0	0.025641	0	0	1	3	0.025641	1
Pterocarpus_rohrii	0.266667	0	0.512821	0.220651	0	0.374823	4	0.242716	0.3566
Pterygota_amazonica	0	0	0	0	0	0	4	0.133333	0.1629
Qualea_acuminata	0.2	0	0	1	0	0	1	0.2	0.1007
Qualea_paraensis	0.133333	0	0.102564	0.18932	0	0.242718	4	0.18932	0.1875
Quararibea_amazonica	0.0666667	0	0.128205	0.748892	0	0.251108	1	0.0499261	0.8449
Quararibea_spatulata	0.0666667	0	0.25641	0.245283	0	0.754717	3	0.193517	0.1573
Quararibea_wittii	0	0	0.410256	0	0	0.757576	3	0.3108	0.0957
Quiina_amazonica	0	0	0.102564	0	0	0.434783	3	0.0445931	0.8486
Quiina_aulestia	0	0	0.0512821	0	0	1	3	0.0512821	0.6817
Quiina_florida	0	0	0.128205	0	0	0.535714	3	0.0686813	0.6937
Quiina_grandifolia	0	0	0	0	0	0	4	0.0666667	0.4531
Quiina_macrophylla	0	0	0.025641	0	0	1	3	0.025641	1
Quiina_obovata	0	0	0	0	0	0	4	0.0666667	0.4612
Quiina_rhytidopus	0	0	0	0	0	0	4	0.0666667	0.4604
Randia_armata	0.133333	0	0.153846	0.694656	0	0.305344	1	0.0926209	0.6321
Raputiarana_subsigmoidea	0	0	0	0	0	0	4	0.0666667	0.455
Rauvolfia_polyphylla	0.0666667	0	0	1	0	0	1	0.0666667	0.4546
Rauvolfia_praecox	0	0	0	0	0	0	4	0.2	0.1295
Remijia_chelomaphylla	0	0.333333	0	0	1	0	2	0.333333	0.0414
Rhamnidium_elaeocarpum	0	0	0.179487	0	0	0.535714	3	0.0961538	0.7005
Rhigospira_quadrangularis	0.0666667	0	0	0.0666667	0	0	4	0.0622222	0.4783
Rhodostemonodaphne_crenaticupula	0.0666667	0	0	1	0	0	1	0.0666667	0.4657
Rhodostemonodaphne_grandis	0.0666667	0	0.128205	0.206349	0	0.793651	3	0.10175	0.4924
Rhodostemonodaphne_kunthiana	0.266667	0	0.230769	0.441509	0	0.264151	1	0.117736	0.7311
Rhodostemonodaphne_licanioides	0	0	0	0	0	0	4	0.2	0.1349
Rhodostemonodaphne_napoensis	0.0666667	0	0	1	0	0	1	0.0666667	0.4529
Rhodostemonodaphne_praeclara	0	0	0.0769231	0	0	1	3	0.0769231	0.4826
Rhodostemonodaphne_synandra	0	0	0.025641	0	0	1	3	0.025641	1
Richeria_grandis	0.466667	0	0.461538	0.367232	0	0.522599	3	0.241199	0.2759
Richeria_sp	0.0666667	0	0	1	0	0	1	0.0666667	0.4608
Richeria_sp1	0.0666667	0	0	1	0	0	1	0.0666667	0.4558
Rinorea_apiculata	0	0	0.307692	0	0	0.606061	3	0.18648	0.2566
Rinorea_lindeniana	0.0666667	0	0.205128	0.178082	0	0.821918	3	0.168599	0.2181
Rinorea_viridifolia	0	0	0.410256	0	0	0.944798	3	0.38761	0.0423
Rosenbergiodendron_longiflorum	0.0666667	0	0	1	0	0	1	0.0666667	0.4575
Roucheria_punctata	0	0	0	0	0	0	4	0.0666667	0.4549
Roucheria_schomburgkii	0.266667	0	0	0.8	0	0	1	0.213333	0.169
Roupala_montana	0.0666667	0.666667	0.0512821	0.0373563	0.933908	0.0287356	2	0.622605	0.004
Rourea_amazonica	0	0	0	0	0	0	4	0.0666667	0.4643
Ruagea_insignis	0	0	0.0769231	0	0	1	3	0.0769231	0.4817
Rudgea_2238	0.0666667	0	0	1	0	0	1	0.0666667	0.4551
Rudgea_bracteata	0	0	0.102564	0	0	1	3	0.102564	0.4173
Rudgea_indet	0	0	0.025641	0	0	1	3	0.025641	1
Rudgea_lanceifolia	0	0	0.025641	0	0	1	3	0.025641	1
Rudgea_obesiflora	0	0	0	0	0	0	4	0.0666667	0.4625
Rudgea_panurensis	0	0	0.025641	0	0	1	3	0.025641	1
Rudgea_verticillata	0.0666667	0	0	0.166667	0	0	4	0.111111	0.2661
Rudgea_viburnoides	0	0	0.0512821	0	0	0.434783	4	0.0376812	0.8585
Ruizodendron_ovale	0.0666667	0	0.205128	0.0532787	0	0.307377	4	0.255738	0.1036
Ruizterania_cassiquiarensis	0	0.333333	0	0	1	0	2	0.333333	0.0382
Ruizterania_trichanthera	0.0666667	0	0	0.666667	0	0	1	0.0444444	0.7041
Ryania_speciosa	0	0	0.0769231	0	0	1	3	0.0769231	0.4762
Sacoglottis_amazonica	0.0666667	0	0	0.666667	0	0	1	0.0444444	0.7625
Sacoglottis_guianensis	0.2	0	0	1	0	0	1	0.2	0.1328
Sagotia_racemosa	0	0	0.179487	0	0	1	3	0.179487	0.1487
Salacia_2258_	0.0666667	0	0	1	0	0	1	0.0666667	0.4611
Salacia_cuero	0	0	0	0	0	0	4	0.0666667	0.46
Salacia_elliptica	0	0	0.0512821	0	0	1	3	0.0512821	0.6851
Salacia_juruana/micrantha	0	0	0.128205	0	0	0.472973	4	0.0702703	0.7298
Sapium_ciliatum	0	0	0.230769	0	0	1	3	0.230769	0.0545
Sapium_garcinia	0	0	0.102564	0	0	1	3	0.102564	0.4279
Sapium_glandulosum	0.0666667	0	0.358974	0.337662	0	0.324675	3	0.11655	0.7605
Sapium_indet	0	0	0.025641	0	0	1	3	0.025641	1
Sapium_laurifolium	0.133333	0	0.0512821	0.795918	0	0.204082	1	0.106122	0.2889
Sapium_marmieri	0	0	0.410256	0	0	0.466418	3	0.191351	0.3498
Sarcaulus_brasiliensis	0.133333	0	0.384615	0.156627	0	0.843373	3	0.324374	0.0748
Sarcaulus_brilla	0	0	0.025641	0	0	1	3	0.025641	1
Sarcaulus_kaputna	0	0.333333	0	0	1	0	2	0.333333	0.0409
Sarcaulus_oblatus	0	0	0	0	0	0	4	0.0666667	0.4563
Sarcaulus_sp	0.0666667	0	0	1	0	0	1	0.0666667	0.4561
Sarcaulus_sp2	0.0666667	0	0	1	0	0	1	0.0666667	0.4548
Sarcaulus_vestitus	0.133333	0	0.025641	0.530612	0	0.204082	1	0.0707483	0.5484
Sarcaulus_wurdackii	0	0	0.025641	0	0	1	3	0.025641	1
Schefflera_morototoni	0.133333	0	0.307692	0.178899	0	0.344037	4	0.127217	0.6586
Schizolobium_parahyba	0.0666667	0	0.0769231	0.122642	0	0.141509	4	0.245283	0.054
Schoepfia_lucida	0	0	0.0769231	0	0	1	3	0.0769231	0.4785
Semaphyllanthe_megistocaula	0.133333	0	0.179487	0.0858086	0	0.528053	3	0.0947787	0.7647
Senefeldera_inclinata	0.2	0.666667	0.0769231	0.481094	0.235318	0.0221239	2	0.156879	0.3853
Senegalia_polyphylla	0	0	0.0512821	0	0	0.1875	4	0.0541667	0.5768
Senna_bacillaris	0	0	0.025641	0	0	1	3	0.025641	1
Senna_trolliiflora	0	0	0.025641	0	0	1	3	0.025641	1
Simaba_guianensis	0.4	0	0.205128	0.766667	0	0.166667	1	0.306667	0.0729
Simaba_orinocensis	0.133333	0	0.0512821	0.65	0	0.1875	1	0.0866667	0.4523
Simaba_paraensis	0	0	0.102564	0	0	0.657895	3	0.0674764	0.7175
Simaba_polyphylla	0.133333	0	0.230769	0.634146	0	0.365854	1	0.0845528	0.8602
Simarouba_amara	0.133333	0	0.25641	0.656566	0	0.277778	1	0.0875421	0.8889
Simira_cordifolia	0.2	0	0.230769	0.0975	0	0.1875	4	0.238333	0.1761
Simira_harmful	0	0	0.025641	0	0	1	3	0.025641	1
Simira_kampa	0	0.333333	0	0	1	0	2	0.333333	0.0416
Simira_rubescens	0.0666667	0	0.0769231	0.142232	0	0.0328228	4	0.164989	0.1997
Simira_time-lapse	0.0666667	0	0.025641	0.270833	0	0.729167	3	0.0186966	1
Simira_wurdackii	0	0	0.102564	0	0	1	3	0.102564	0.3415
Siparuna_cervicornis	0.0666667	0.333333	0.102564	0.117117	0.585586	0.18018	2	0.195195	0.1636
Siparuna_cristata	0	0	0.0512821	0	0	0.35	4	0.0866667	0.4591
Siparuna_cuspidata	0.2	0	0.410256	0.26749	0	0.679012	3	0.278569	0.1446
Siparuna_decipiens	0.266667	0	0.564103	0.0670968	0	0.832258	3	0.469479	0.0364
Siparuna_guianensis	0	0	0.0512821	0	0	0.0990099	4	0.120132	0.2271
Siparuna_macrotepala	0	0	0.025641	0	0	1	3	0.025641	1
Siparuna_poeppigii	0	0	0.025641	0	0	1	3	0.025641	1
Siparuna_pube	0.0666667	0	0	1	0	0	1	0.0666667	0.4628
Sloanea_“hirsu”	0	0.333333	0	0	1	0	2	0.333333	0.0427
Sloanea_“kaputna”	0	0.333333	0	0	1	0	2	0.333333	0.0438
Sloanea_“lau”	0	0.333333	0	0	1	0	2	0.333333	0.0445
Sloanea_1	0	0	0.128205	0	0	1	3	0.128205	0.32
Sloanea_21	0.0666667	0	0	1	0	0	1	0.0666667	0.457
Sloanea_2111	0.0666667	0	0	1	0	0	1	0.0666667	0.4625
Sloanea_2229	0.0666667	0	0	1	0	0	1	0.0666667	0.4613
Sloanea_2236	0.0666667	0	0	1	0	0	1	0.0666667	0.4536
Sloanea_2254	0.0666667	0	0	1	0	0	1	0.0666667	0.451
Sloanea_2388	0.0666667	0	0	1	0	0	1	0.0666667	0.4591
Sloanea_245	0.0666667	0	0	1	0	0	1	0.0666667	0.4533
Sloanea_282	0.0666667	0	0	1	0	0	1	0.0666667	0.4637
Sloanea_499	0.0666667	0	0	1	0	0	1	0.0666667	0.4589
Sloanea_bark	0	0	0.0769231	0	0	1	3	0.0769231	0.462
Sloanea_brachytepala	0.2	0.333333	0	0.545455	0.454545	0	2	0.151515	0.1955
Sloanea_catostemoide	0.0666667	0	0	1	0	0	1	0.0666667	0.4634
Sloanea_cordia	0	0	0.179487	0	0	1	3	0.179487	0.1526
Sloanea_durissima	0.2	0	0	0.857143	0	0	1	0.171429	0.1442
Sloanea_erismoides	0	0	0.025641	0	0	1	3	0.025641	1
Sloanea_falsebark	0	0	0.025641	0	0	1	3	0.025641	1
Sloanea_family	0	0	0.025641	0	0	1	3	0.025641	1
Sloanea_floribunda	0.2	0.666667	0	0.594595	0.405405	0	2	0.27027	0.0456
Sloanea_fragante	0	0	0.0512821	0	0	1	3	0.0512821	0.449
Sloanea_froesii	0.133333	0	0	0.75	0	0	1	0.1	0.2662
Sloanea_grandiflora	0	0	0.153846	0	0	0.434783	4	0.0753623	0.7555
Sloanea_granulosa	0.2	0	0	1	0	0	1	0.2	0.1073
Sloanea_guianensis	0.266667	0	0	0.692308	0	0	1	0.184615	0.1864
Sloanea_hirtella	0	0	0.025641	0	0	1	3	0.025641	1
Sloanea_indet	0	0	0.025641	0	0	1	3	0.025641	1
Sloanea_lasiocoma	0	0.333333	0	0	1	0	2	0.333333	0.0403
Sloanea_laxiflora	0.133333	0	0	0.533333	0	0	1	0.0711111	0.5106
Sloanea_longif	0	0	0.025641	0	0	1	3	0.025641	1
Sloanea_macrophylla	0.0666667	0	0	1	0	0	1	0.0666667	0.4649
Sloanea_meianthera	0.133333	0.333333	0.25641	0.135417	0.338542	0.390625	2	0.112847	0.6374
Sloanea_monosperma	0.133333	0	0	1	0	0	1	0.133333	0.1634
Sloanea_multiflora	0.0666667	0.333333	0.025641	0.357798	0.59633	0.0458716	2	0.198777	0.1253
Sloanea_obtusifolia	0.0666667	0	0.025641	0.722222	0	0.277778	1	0.0481481	0.9145
Sloanea_oppd	0	0	0.025641	0	0	1	3	0.025641	1
Sloanea_opposite	0	0	0.025641	0	0	1	3	0.025641	1
Sloanea_oppositifolia	0.0666667	0	0	1	0	0	1	0.0666667	0.4605
Sloanea_oppunifoliolatum	0.0666667	0	0	1	0	0	1	0.0666667	0.4541
Sloanea_peculiar	0	0	0.025641	0	0	1	3	0.025641	1
Sloanea_pinguino	0	0	0.025641	0	0	1	3	0.025641	1
Sloanea_pubescens	0.4	0	0.102564	0.653266	0	0.150754	1	0.261307	0.0803
Sloanea_robusta	0.0666667	0.333333	0.0512821	0.0224525	0.8981	0.0345423	2	0.299367	0.0328
Sloanea_rufa	0.0666667	0	0.025641	0.185714	0	0.0714286	4	0.0990476	0.3433
Sloanea_spathulata	0.2	0	0.0769231	0.675325	0	0.324675	1	0.135065	0.3488
Sloanea_stipi	0.0666667	0	0	1	0	0	1	0.0666667	0.4549
Sloanea_superbul_281	0.0666667	0	0	1	0	0	1	0.0666667	0.4617
Sloanea_synandra	0.266667	0.333333	0.179487	0.221277	0.276596	0.170213	2	0.0921986	0.9097
Sloanea_terniflora	0.133333	0	0.025641	0.912281	0	0.0877193	1	0.121637	0.1862
Sloanea_tuerckheimii	0.0666667	0	0.102564	0.393939	0	0.606061	3	0.0621601	0.8266
Sloanea_ugly	0	0	0.025641	0	0	1	3	0.025641	1
Socratea_exorrhiza	0.2	0	0.512821	0.633094	0	0.28777	3	0.147574	0.8786
Socratea_rostrata	0	0.333333	0	0	1	0	2	0.333333	0.041
Solanum_altissimum	0.0666667	0	0.102564	0.302326	0	0.697674	3	0.0715564	0.6337
Solanum_appressum	0	0	0.025641	0	0	1	3	0.025641	1
Solanum_lepidotum	0	0	0.025641	0	0	1	3	0.025641	1
Sorocea_guilleminiana	0.466667	0	0	1	0	0	1	0.466667	0.0118
Sorocea_indet	0	0	0.025641	0	0	1	3	0.025641	1
Sorocea_muriculata	0	0	0.0512821	0	0	0.204082	4	0.159184	0.2547
Sorocea_pubivena	0.466667	0	0.435897	0.477322	0	0.410367	1	0.22275	0.3429
Sorocea_sarco	0	0	0.0512821	0	0	1	3	0.0512821	0.6806
Sorocea_steinbachii	0.333333	0	0.717949	0.0853018	0	0.761155	3	0.54647	0.0148
Spondias_mombin	0.133333	0	0.615385	0.16129	0	0.645161	3	0.397022	0.048
Stachyarrhena_mezinerv	0.0666667	0	0	1	0	0	1	0.0666667	0.4592
Stenostomum_acreanum	0	0.333333	0.025641	0	0.928571	0.0714286	2	0.309524	0.046
Stephanopodium_peruvianum	0	0	0.153846	0	0	1	3	0.153846	0.2536
Sterculia_apeibophylla	0.4	0	0.410256	0.627907	0	0.348837	1	0.251163	0.2217
Sterculia_apetala	0	0	0.179487	0	0	0.262009	4	0.196798	0.1687
Sterculia_colombiana	0.466667	0	0.717949	0.153105	0	0.540685	3	0.388184	0.0839
Sterculia_corrugata	0	0	0.025641	0	0	1	3	0.025641	1
Sterculia_frondosa	0.133333	0	0.512821	0.0802469	0	0.87963	3	0.451092	0.0249
Sterculia_guapayensis	0.0666667	0	0	0.2	0	0	4	0.106667	0.2674
Sterculia_indet	0	0	0.025641	0	0	1	3	0.025641	1
Sterculia_killipiana	0.133333	0	0	1	0	0	1	0.133333	0.1598
Sterculia_peruviana	0	0	0	0	0	0	4	0.0666667	0.4577
Sterculia_pruriens	0	0	0.025641	0	0	1	3	0.025641	1
Sterculia_rebeccae	0.133333	0	0	1	0	0	1	0.133333	0.162
Sterculia_tessmannii	0.4	0	0.435897	0.325905	0	0.529248	3	0.230698	0.287
Sterigmapetalum_obovatum	0.2	0	0	1	0	0	1	0.2	0.1448
Strychnos_panurensis	0	0	0.0769231	0	0	1	3	0.0769231	0.4615
Stryphnodendron_porcatum	0.0666667	0	0.153846	0.164557	0	0.506329	3	0.0778968	0.8286
Styrax_argenteus	0	0	0.025641	0	0	1	3	0.025641	1
Swartzia_amplifolia	0	0	0	0	0	0	4	0.0666667	0.4563
Swartzia_arborescens	0.2	0	0.179487	0.52	0	0.48	1	0.104	0.6264
Swartzia_benthamiana	0.0666667	0	0.025641	0.722222	0	0.277778	1	0.0481481	0.9116
Swartzia_bombycina	0.133333	0	0.0769231	0.5	0	0.5	1	0.0666667	0.6565
Swartzia_cardiosperma	0.266667	0	0.102564	0.672414	0	0.215517	1	0.17931	0.1812
Swartzia_cuspi	0	0.333333	0	0	1	0	2	0.333333	0.0407
Swartzia_falsatangarana	0.0666667	0	0	1	0	0	1	0.0666667	0.468
Swartzia_feeble	0	0	0.0769231	0	0	1	3	0.0769231	0.4813
Swartzia_haughtii	0	0	0.025641	0	0	1	3	0.025641	1
Swartzia_indet	0	0	0.025641	0	0	1	3	0.025641	1
Swartzia_leptopetala	0	0	0	0	0	0	4	0.0666667	0.4625
Swartzia_macrosema	0.0666667	0	0.179487	0.178082	0	0.821918	3	0.147524	0.306
Swartzia_multijuga	0.0666667	0	0.0512821	0.168831	0	0.324675	4	0.0675325	0.6699
Swartzia_myrtifolia	0.0666667	0	0	1	0	0	1	0.0666667	0.4625
Swartzia_polyphylla	0.133333	0	0.0512821	0.52	0	0.35	1	0.0693333	0.6248
Swartzia_racemosa	0.266667	0	0	1	0	0	1	0.266667	0.0432
Swartzia_reticulata	0	0.333333	0	0	1	0	2	0.333333	0.0427
Swartzia_simplex	0	0	0.025641	0	0	0.16129	4	0.055914	0.407
Symmeria_paniculata	0.133333	0	0	1	0	0	1	0.133333	0.1639
Symphonia_globulifera	0.466667	0	0.358974	0.544595	0	0.209459	1	0.254144	0.2315
Symplocos_arechea	0	0	0.025641	0	0	1	3	0.025641	1
Tabebuia_ochracea	0.0666667	0	0	1	0	0	1	0.0666667	0.4631
Tabebuia_serratifolia	0	0	0.128205	0	0	0.775862	3	0.0994695	0.5119
Tabernaemontana_sananho	0.0666667	0	0.025641	0.83871	0	0.16129	1	0.055914	0.3955
Tachigali_chrysaloides	0	0	0.025641	0	0	1	3	0.025641	1
Tachigali_chrysophylla	0.0666667	0	0.0769231	0.0872483	0	0.302013	4	0.0814318	0.5597
Tachigali_formicarum	0.266667	0	0.102564	0.543933	0	0.292887	1	0.145049	0.3609
Tachigali_inconspicua	0	0.333333	0	0	1	0	2	0.333333	0.0379
Tachigali_paniculata	0.0666667	0	0	1	0	0	1	0.0666667	0.4556
Tachigali_paraensis	0	0	0.0512821	0	0	0.0829876	4	0.122268	0.2487
Tachigali_schultesiana	0.0666667	0	0	1	0	0	1	0.0666667	0.4575
Tachigali_setifera	0.133333	0	0	1	0	0	1	0.133333	0.1713
Tachigali_vasquezii	0	0	0.025641	0	0	0.434783	4	0.0376812	1
Talisia_agria	0	0	0.025641	0	0	1	3	0.025641	1
Talisia_cerasina	0	0	0.179487	0	0	1	3	0.179487	0.2075
Talisia_equis	0.0666667	0	0	1	0	0	1	0.0666667	0.4661
Talisia_gigantesca	0	0	0.0512821	0	0	1	3	0.0512821	0.6932
Talisia_megaphylla	0	0	0.128205	0	0	1	3	0.128205	0.3177
Talisia_microphylla	0.2	0	0	1	0	0	1	0.2	0.1413
Talisia_pachycarpa	0	0	0.025641	0	0	1	3	0.025641	1
Talisia_praealta	0.0666667	0	0	1	0	0	1	0.0666667	0.4623
Talisia_princeps	0	0	0.0769231	0	0	1	3	0.0769231	0.4742
Tapirira_guianensis	0.6	0.333333	0.564103	0.525465	0.0525465	0.222312	1	0.315279	0.1801
Tapirira_immense	0	0	0.0512821	0	0	1	3	0.0512821	0.6816
Tapirira_obtusa	0	0	0.128205	0	0	0.808824	3	0.103695	0.4598
Tapirira_retusa	0.0666667	0	0	0.5	0	0	1	0.0333333	1
Tapura_amazonica	0.266667	0	0	1	0	0	1	0.266667	0.0501
Tapura_juruana	0.266667	0	0.487179	0.357143	0	0.535714	3	0.260989	0.1971
Tapura_peruviana	0	0	0.025641	0	0	0.277778	4	0.0481481	0.9109
Terminalia_amazonia	0	0	0.0769231	0	0	0.113636	4	0.118182	0.2795
Terminalia_dichotoma	0.133333	0	0	1	0	0	1	0.133333	0.163
Terminalia_oblonga	0.0666667	0	0.230769	0.119266	0	0.642202	3	0.1482	0.3403
Tessmannianthus_heterostemon	0	0	0.153846	0	0	0.808824	3	0.124434	0.4158
Tetragastris_panamensis	0.6	0	0.410256	0.286117	0	0.163657	4	0.293454	0.2075
Tetrameranthus_globulifer	0	0	0.0769231	0	0	1	3	0.0769231	0.4493
Tetrathylacium_macrophyllum	0.133333	0	0.487179	0.0362791	0	0.637209	3	0.310435	0.1369
Tetrorchidium_macrophyllum	0.0666667	0	0.205128	0.117117	0	0.765766	3	0.15708	0.2973
Theobroma_bicolor	0	0	0	0	0	0	4	0.133333	0.1577
Theobroma_cacao	0	0	0.102564	0	0	0.133333	4	0.231111	0.093
Theobroma_glauco-membra_sp._nov.	0.0666667	0	0	1	0	0	1	0.0666667	0.4555
Theobroma_glaucum	0	0	0.025641	0	0	1	3	0.025641	1
Theobroma_speciosum	0.333333	0	0.641026	0.26779	0	0.683521	3	0.438154	0.037
Theobroma_subincanum	0.533333	0.333333	0.769231	0.220339	0.050077	0.439137	3	0.337798	0.1702
Thyrsodium_herrerense	0	0.333333	0	0	1	0	2	0.333333	0.0443
Tocoyena_williamsii	0.133333	0	0.102564	0.393939	0	0.606061	3	0.0621601	0.814
Tontelea_micrantha	0	0	0.025641	0	0	1	3	0.025641	1
Toulicia_reticulata	0.133333	0	0.025641	0.83871	0	0.16129	1	0.111828	0.2779
Tovomita_calophyllophylla	0	0.666667	0	0	1	0	2	0.666667	0.0014
Tovomita_choisyana	0.0666667	0	0	1	0	0	1	0.0666667	0.4549
Tovomita_macrophylla	0.0666667	0	0.025641	0.565217	0	0.434783	1	0.0376812	1
Tovomita_umbellata	0.0666667	0.666667	0	0.6	0.4	0	2	0.266667	0.0454
Tovomita_weddelliana	0	0	0.102564	0	0	0.16129	4	0.167742	0.1955
Trattinnickia_boliviana	0.133333	0	0.025641	0.45614	0	0.0877193	1	0.0608187	0.853
Trattinnickia_glaziovii	0.266667	0	0.153846	0.882507	0	0.117493	1	0.235335	0.1047
Trattinnickia_lawrancei	0	0	0.128205	0	0	1	3	0.128205	0.2877
Trema_interregima/micrantha_cf.	0	0	0.128205	0	0	1	3	0.128205	0.3251
Trichilia_adolfi	0	0	0.179487	0	0	0.808824	3	0.145173	0.2917
Trichilia_cipo	0.0666667	0	0.102564	0.108333	0	0.1875	4	0.140833	0.3333
Trichilia_elegans	0.0666667	0	0.0512821	0.393939	0	0.606061	3	0.03108	0.9519
Trichilia_elsae	0	0	0.128205	0	0	0.305344	4	0.185242	0.1717
Trichilia_euneura	0	0	0.102564	0	0	0.338983	4	0.0440678	0.8522
Trichilia_inaequilatera	0	0	0.025641	0	0	1	3	0.025641	1
Trichilia_laxipaniculata	0.0666667	0	0.205128	0.0663265	0	0.867347	3	0.177917	0.2106
Trichilia_maynasiana	0.0666667	0	0.230769	0.0863787	0	0.265781	4	0.259136	0.1131
Trichilia_micrantha	0	0	0.153846	0	0	0.793651	3	0.1221	0.4563
Trichilia_obovata	0	0	0.025641	0	0	1	3	0.025641	1
Trichilia_pachypoda	0.133333	0	0	0.692308	0	0	4	0.102564	0.4585
Trichilia_pallida	0	0	0.282051	0	0	0.697674	3	0.19678	0.1829
Trichilia_pittieri	0	0	0.0769231	0	0	0.0749064	4	0.123346	0.2502
Trichilia_pleeana	0	0	0.153846	0	0	0.506329	3	0.0778968	0.7499
Trichilia_poeppigii	0.0666667	0	0.307692	0.12037	0	0.87963	3	0.270655	0.091
Trichilia_quadrijuga	0.2	0	0.307692	0.305882	0	0.617647	3	0.190045	0.2422
Trichilia_rubra	0	0	0.128205	0	0	0.17341	4	0.165318	0.1808
Trichilia_septentrionalis	0.266667	0	0.538462	0.334286	0	0.628571	3	0.338462	0.0946
Trichilia_solitudinis	0	0	0.435897	0	0	0.892116	3	0.388871	0.0424
Trigynaea_duckei	0	0	0.179487	0	0	0.754717	3	0.135462	0.3246
Trigynaea_lagaropoda	0	0	0	0	0	0	4	0.2	0.138
Trigynaea_triplinervis	0.0666667	0	0.0512821	0.565217	0	0.434783	1	0.0376812	0.8578
Triplaris_americana	0.0666667	0	0	1	0	0	1	0.0666667	0.4627
Triplaris_dugandii	0	0	0.179487	0	0	0.843373	3	0.151375	0.2725
Triplaris_weigeltiana	0.2	0	0.282051	0.777512	0	0.191388	1	0.155502	0.4541
Trophis_caucana	0	0	0.025641	0	0	1	3	0.025641	1
Trymatococcus_amazonicus	0.2	0	0.153846	0.577778	0	0.277778	1	0.115556	0.564
Turpinia_occidentalis	0	0	0.230769	0	0	0.35461	4	0.129078	0.4444
Unonopsis_elegantissima	0.0666667	0	0	1	0	0	1	0.0666667	0.45
Unonopsis_floribunda	0.133333	0	0.487179	0.213615	0	0.633803	3	0.308776	0.134
Unonopsis_magnifolia	0.0666667	0	0	1	0	0	1	0.0666667	0.4541
Unonopsis_peruviana	0	0	0	0	0	0	4	0.0666667	0.4568
Unonopsis_spectabilis	0.133333	0	0	0.916667	0	0	1	0.122222	0.1796
Unonopsis_veneficiorum	0	0	0.0769231	0	0	0.204082	4	0.106122	0.3628
Urera_baccifera	0	0	0.025641	0	0	1	3	0.025641	1
Urera_caracasana	0	0	0.153846	0	0	0.0877193	4	0.182456	0.1772
Vantanea_guianensis	0.2	0	0.0512821	0.795918	0	0.204082	1	0.159184	0.2566
Vantanea_parviflora	0.133333	0.333333	0	0.166667	0.833333	0	2	0.277778	0.0551
Vantanea_peruviana	0.133333	0.333333	0	0.333333	0.555556	0	2	0.185185	0.1581
Vatairea_erythrocarpa	0	0	0.025641	0	0	0.060241	4	0.250602	0.0633
Vatairea_fusca	0.133333	0	0	1	0	0	1	0.133333	0.1656
Vatairea_guianensis	0.0666667	0	0	1	0	0	1	0.0666667	0.4589
Vataireopsis_iglesiasii	0	0	0.025641	0	0	1	3	0.025641	1
Virola_albidiflora	0.0666667	0	0	1	0	0	1	0.0666667	0.4625
Virola_caducifolia	0	0	0	0	0	0	4	0.0666667	0.4557
Virola_calophylla	0.533333	0	0.384615	0.673575	0	0.326425	1	0.35924	0.0835
Virola_decorticans	0.133333	0	0.153846	0.371429	0	0.380952	3	0.0586081	0.9928
Virola_divergens	0	0	0.0512821	0	0	1	3	0.0512821	0.4574
Virola_duckei	0.266667	0	0.589744	0.272251	0	0.636998	3	0.375666	0.0664
Virola_elongata	0.733333	0.333333	0.564103	0.600436	0.0283224	0.178649	1	0.44032	0.0489
Virola_flexuosa	0.266667	0	0.461538	0.116697	0	0.439856	4	0.206942	0.4519
Virola_marlenei	0	1	0	0	1	0	2	1	0.0002
Virola_minutiflora	0.0666667	0	0	1	0	0	1	0.0666667	0.4676
Virola_mollissima	0.0666667	0	0.128205	0.298851	0	0.402299	3	0.0515768	0.9357
Virola_multinervia	0.266667	0	0.461538	0.0755814	0	0.225291	4	0.419477	0.0565
Virola_obovata	0.2	0	0.461538	0.09799	0	0.80402	3	0.371086	0.0723
Virola_parvifolia	0.0666667	0	0	0.5	0	0	1	0.0333333	1
Virola_pavonis	0.6	0	0.692308	0.504155	0	0.297784	1	0.302493	0.2935
Virola_peruviana	0.333333	0	0.384615	0.309016	0	0.254098	4	0.233005	0.346
Virola_sebifera	0.2	0	0.0512821	0.345515	0	0.0498339	4	0.12093	0.4114
Virola_surinamensis	0.4	0	0.282051	0.483548	0	0.479256	1	0.193419	0.3447
Virola_theiodora	0	0	0.025641	0	0	1	3	0.025641	1
Virola_tsuirim	0	0	0	0	0	0	4	0.0666667	0.4524
Vismia_baccifera	0	0	0.025641	0	0	0.113636	4	0.0590909	0.3862
Vismia_cayennensis	0	0	0	0	0	0	4	0.0666667	0.4503
Vismia_confertiflora	0	0	0.025641	0	0	1	3	0.025641	1
Vismia_floribunda	0	0	0.025641	0	0	0.277778	4	0.0481481	0.9132
Vismia_lauriformis	0.0666667	0	0.025641	0.795918	0	0.204082	1	0.0530612	0.3976
Vismia_lemonade	0	0	0.025641	0	0	1	3	0.025641	1
Vismia_macrophylla	0.133333	0	0.0769231	0.722222	0	0.277778	1	0.0962963	0.3945
Vismia_pozuzoensis	0	0	0.025641	0	0	1	3	0.025641	1
Vismia_punctate	0	0	0.025641	0	0	1	3	0.025641	1
Vismia_sprucei	0	0	0.153846	0	0	1	3	0.153846	0.3005
Vitex_bicolor	0	0	0.102564	0	0	1	3	0.102564	0.2872
Vitex_cymosa	0	0	0.0512821	0	0	0.434783	4	0.0376812	0.8538
Vitex_pseudolea	0	0	0.025641	0	0	1	3	0.025641	1
Vitex_schunkei	0.0666667	0	0.153846	0.213115	0	0.57377	3	0.0882724	0.7262
Vitex_serratifolia	0	0	0.025641	0	0	1	3	0.025641	1
Vitex_triflora	0.266667	0	0.0769231	0.8125	0	0.1875	1	0.216667	0.0789
Vochysia_aff_grandis	0.133333	0.333333	0	0.444444	0.555556	0	2	0.185185	0.1357
Vochysia_biloba	0.0666667	0	0.025641	0.213115	0	0.57377	3	0.0147121	1
Vochysia_braceliniae	0.0666667	0	0.0512821	0.114035	0	0.0877193	4	0.212865	0.1006
Vochysia_ferruginea	0.133333	0	0	1	0	0	1	0.133333	0.1655
Vochysia_floribunda	0.0666667	0	0	1	0	0	1	0.0666667	0.4609
Vochysia_grandis	0.133333	0	0.230769	0.312	0	0.22	4	0.0936	0.8022
Vochysia_leguiana	0	0	0.0512821	0	0	0.821918	3	0.0421496	0.7781
Vochysia_lomatophylla	0	0	0.025641	0	0	1	3	0.025641	1
Vochysia_splendens	0	0.333333	0	0	0.833333	0	2	0.277778	0.0819
Vochysia_vismiifolia	0.0666667	0.333333	0	0.0625	0.9375	0	2	0.3125	0.0388
Vouarana_anomala	0	0	0.128205	0	0	1	3	0.128205	0.3275
Warscewiczia_coccinea	0	0	0.307692	0	0	0.768374	3	0.236423	0.1799
Warszewiczia_cordata	0	0	0.153846	0	0	0.535714	3	0.0824176	0.7314
Warszewiczia_schwackei	0.0666667	0	0	1	0	0	1	0.0666667	0.4589
Wettinia_drudei	0.0666667	0	0	0.166667	0	0	4	0.0555556	0.4807
Wettinia_longipetala	0	0.333333	0	0	1	0	2	0.333333	0.0417
Wettinia_maynensis	0.133333	0	0.589744	0.0940893	0	0.404101	3	0.238316	0.3681
Wittmackanthus_stanleyanus	0.0666667	0	0.307692	0.158537	0	0.630081	3	0.193871	0.2326
Xylopia_aromatica	0	0	0.025641	0	0	1	3	0.025641	1
Xylopia_calophylla	0.0666667	0	0.025641	0.464286	0	0.535714	1	0.0309524	1
Xylopia_cuspidata	0.0666667	0	0.0512821	0.421296	0	0.578704	3	0.0296771	0.9516
Xylopia_guianensis	0	0	0.025641	0	0	1	3	0.025641	1
Xylopia_holosericea	0	0	0	0	0	0	4	0.0666667	0.455
Xylopia_ligustrifolia	0.2	0	0.205128	0.438202	0	0.561798	3	0.115241	0.5444
Xylopia_multiflora	0.133333	0	0	0.375	0	0	4	0.0833333	0.4483
Xylopia_nitida	0	0	0	0	0	0	4	0.0666667	0.4639
Xylopia_parviflora	0.2	0	0	1	0	0	1	0.2	0.107
Xylopia_sericea	0.466667	0	0.102564	0.753623	0	0.120773	1	0.351691	0.0566
Xylopia_surinamensis	0.0666667	0	0	1	0	0	1	0.0666667	0.4631
Xylosma_dubia	0	0	0.025641	0	0	1	3	0.025641	1
Xylosma_intermedia	0.0666667	0	0.153846	0.270833	0	0.729167	3	0.112179	0.491
Yasunia_sessiliflora	0.0666667	0	0.0769231	0.203125	0	0.390625	4	0.0541667	0.8918
Zanthoxylum_acuminatum	0	0	0.025641	0	0	0.16129	4	0.055914	0.3894
Zanthoxylum_formiciferum	0	0.333333	0	0	1	0	2	0.333333	0.0389
Zanthoxylum_riedelianum	0.0666667	0	0.153846	0.206349	0	0.793651	3	0.1221	0.437
Zanthoxylum_sprucei	0.0666667	0	0.179487	0.127451	0	0.490196	3	0.0879839	0.7633
Zapoteca_amazonica	0	0	0	0	0	0	4	0.133333	0.1623
Zizyphus_cinnamomum	0	0	0.179487	0	0	0.808824	3	0.145173	0.3096
Zygia_cataractae	0.0666667	0	0.102564	0.130435	0	0.869565	3	0.0891862	0.5146
Zygia_cataractae/juruana_cf.	0.2	0	0.102564	0.690265	0	0.309735	1	0.138053	0.3265
Zygia_coccinea	0	0	0.384615	0	0	0.869565	3	0.334448	0.0424
Zygia_heteroneura	0	0	0.0769231	0	0	1	3	0.0769231	0.4553
Zygia_inaequalis	0.0666667	0	0.025641	0.983553	0	0.0164474	1	0.0655702	0.3771
Zygia_juruana	0.133333	0	0	1	0	0	1	0.133333	0.1615
Zygia_lathetica	0.133333	0	0.128205	0.247619	0	0.380952	4	0.0495238	0.9891
Zygia_latifolia	0	0	0.025641	0	0	1	3	0.025641	1
Zygia_longifolia	0.133333	0	0.025641	0.892537	0	0.0298507	1	0.119005	0.2703
